# Supplementary material for: High Open‐Circuit Voltage Wide‐Bandgap Perovskite Solar Cell with Interface Dipole Layer
Source: Small. 2024 Aug 29;20(50):2404784. doi: 10.1002/smll.202404784 (PMC11636069; doi:10.1002/smll.202404784)
Supplement: Supplementary file 2 — Supplemental Data 1 [file SMLL-20-2404784-s001.xlsx]

## Sheet: Sheet1
	Wavelength (nm)	External quantum efficiency (EQE)						Wavelength (nm)	Intergrated Jsc (mA cm-2)
		without interlayer	BCP	DTQ	DTMQ	DTMQCl			without interlayer	BCP	DTQ	DTMQ	DTMQCl
	300.009	65.0673	302.695	72.5064	69.5596	72.1456		300.009	0.000160653	0.000748537	0.00017902	0.000171744	0.000178129
	310.008	62.2723	176.954	70.8247	69.0758	71.9392		310.008	0.00809	0.02329	0.0092	0.00897	0.00934
	320.003	45.0881	46.9802	49.6675	49.3948	50.2465		320.003	0.03198	0.04818	0.03551	0.03513	0.03596
	329.996	63.0784	65.8596	67.4951	67.1878	68.2609		329.996	0.11111	0.1309	0.12018	0.11942	0.12159
	339.985	73.2895	75.1028	78.6414	78.5487	79.0546		339.985	0.21194	0.23443	0.22838	0.22749	0.23036
	349.972	79.1966	82.4039	86.2274	86.2563	85.8255		349.972	0.32996	0.35744	0.35687	0.35603	0.35825
	360.032	79.3552	84.3347	87.4728	87.6353	86.4196		360.032	0.46778	0.50412	0.50879	0.50823	0.50834
	370.012	78.4368	84.4528	87.1641	87.4221	85.9957		370.012	0.6445	0.69465	0.70518	0.7052	0.7021
	379.989	77.4086	83.5036	86.3823	86.7611	85.4153		379.989	0.81074	0.87428	0.89068	0.89152	0.88552
	390.038	76.2151	82.3327	85.3028	85.6248	84.7421		390.038	1.0018	1.08103	1.10453	1.10617	1.09796
	400.008	76.838	82.9124	86.1339	86.4374	85.9426		400.008	1.27795	1.37948	1.41409	1.41682	1.40684
	409.974	76.2625	82.3433	85.6963	85.9792	85.8201		409.974	1.54232	1.66539	1.71116	1.71488	1.70434
	420.012	76.9368	82.9087	86.5521	86.8122	86.9181		420.012	1.83503	1.98128	2.04045	2.04515	2.03502
	429.971	77.1902	83.0489	86.8752	87.1183	87.4276		429.971	2.06913	2.23353	2.30392	2.30936	2.30017
	440.002	77.7235	83.4228	87.439	87.6701	88.0982		440.002	2.44142	2.63378	2.72275	2.7293	2.72216
	450.028	79.074	84.8966	88.9753	89.1896	89.6685		450.028	2.88897	3.11501	3.22634	3.2341	3.22966
	459.974	79.9223	85.6648	89.9967	90.2063	90.6406		459.974	3.3423	3.60176	3.73681	3.74576	3.74379
	469.993	80.9076	86.96	91.0908	91.2909	91.6548		469.993	3.80465	4.09952	4.25736	4.26745	4.26756
	480.007	81.7312	88.2519	92.2134	92.3641	92.6561		480.007	4.31659	4.65317	4.83496	4.84599	4.84793
	490.016	82.0997	88.5998	92.4588	92.6185	92.7799		490.016	4.84296	5.22213	5.42774	5.4398	5.44277
	500.021	82.5047	89.0819	92.7051	92.8781	92.9432		500.021	5.357	5.77803	6.00534	6.01847	6.02185
	510.021	82.3421	88.9916	92.273	92.4518	92.409		510.021	5.88131	6.34556	6.59288	6.60716	6.61026
	520.017	82.0083	88.715	91.6236	91.8173	91.7765		520.017	6.40531	6.91329	7.17831	7.19382	7.19667
	530.008	81.5594	88.1165	90.8476	91.0735	90.9937		530.008	6.94376	7.49591	7.77809	7.79509	7.79741
	539.993	80.9707	87.4259	89.9536	90.2355	90.0489		539.993	7.46651	8.0612	8.35883	8.37765	8.37876
	549.974	80.4179	86.7321	89.0374	89.3802	89.1297		549.974	8.01575	8.65453	8.96694	8.98811	8.98751
	560.026	79.6931	86.0383	88.0027	88.3498	88.2334		560.026	8.54627	9.22818	9.55278	9.57626	9.57489
	569.996	78.8734	85.397	86.8887	87.1647	87.5167		569.996	9.08344	9.8107	10.1445	10.1699	10.1709
	580.037	77.5663	84.5752	85.4153	85.5176	86.7147		580.037	9.62842	10.4059	10.7447	10.7707	10.7802
	589.997	76.0509	83.5809	83.752	83.6451	85.8311		589.997	10.1245	10.952	11.291	11.3163	11.34
	600.027	74.3821	82.0536	81.9821	81.6433	84.6948		600.027	10.6555	11.5387	11.8762	11.8992	11.9447
	609.976	72.8577	80.6225	80.2485	79.8364	83.3713		609.976	11.1818	12.1221	12.456	12.4759	12.547
	619.995	71.9394	78.6903	78.8221	78.3482	81.875		619.995	11.712	12.7029	13.0368	13.0533	13.1503
	630.008	71.2871	77.2743	78.0072	77.59	80.6006		630.008	12.2163	13.2505	13.5887	13.6022	13.7205
	640.015	71.2106	76.2824	77.6933	77.419	79.5375		640.015	12.7434	13.8159	14.1637	14.1752	14.3092
	650.016	71.6024	75.8159	77.8103	77.7328	78.7803		650.016	13.2536	14.357	14.7182	14.7292	14.8706
	660.011	72.2526	75.3685	78.1897	78.3449	78.3048		660.011	13.7917	14.9193	15.3005	15.3126	15.4538
	669.999	72.9962	75.5349	78.679	79.0369	78.054		669.999	14.3516	15.4995	15.904	15.9189	16.0525
	679.981	73.5356	75.4582	78.979	79.4938	77.8201		679.981	14.9149	16.0785	16.509	16.5278	16.6486
	690.033	72.8947	74.8079	77.9686	78.635	76.3715		690.033	15.3944	16.5714	17.0219	17.0451	17.151
	700.002	67.526	68.9682	71.5957	72.5646	69.436		700.002	15.8832	17.0714	17.5402	17.5704	17.6536
	709.965	50.5326	51.498	52.6225	53.8132	50.4137		709.965	16.2644	17.4605	17.9371	17.9763	18.0339
	719.996	27.3558	28.5119	27.794	28.574	26.589		719.996	16.421	17.6239	18.0962	18.1398	18.1861
	730.021	8.8931	9.90716	8.9581	9.1643	8.9068		730.021	16.48	17.6898	18.1557	18.2007	18.2452
	739.963	2.5239	3.04562	2.5884	2.641	2.7234		739.963	16.4984	17.712	18.1745	18.2199	18.2651
	749.973	0.5924	0.69054	0.6184	0.6202	0.6809		749.973	16.5028	17.7172	18.1791	18.2246	18.2701
