# Supplementary material for: High Open‐Circuit Voltage Wide‐Bandgap Perovskite Solar Cell with Interface Dipole Layer
Source: Small. 2024 Aug 29;20(50):2404784. doi: 10.1002/smll.202404784 (PMC11636069; doi:10.1002/smll.202404784)
Supplement: Supplementary file 3 — Supplemental Data 2 [file SMLL-20-2404784-s002.xlsx]

## Sheet: Sheet1
			Voc V	Jsc mA/cm2	Fill Factor	Efficiency				Voc V	Jsc mA/cm2	Fill Factor	Efficiency
	no interlayer		1.264	17.1883	76.7923	16.6839		no interlayer		1.264	17.1883	76.7923	16.6839
	BCP		1.28493	17.7925	82.1849	18.7892		BCP		1.28493	17.7925	82.1849	18.7892
	DTQ		1.29094	18.0153	84.3746	19.6227		DTQ		1.29094	18.0153	84.3746	19.6227
	DTMQ		1.30192	18.0935	84.5259	19.9112		DMTQ		1.30192	18.0935	84.5259	19.9112
	DTMQCl		1.31118	18.1049	85.6084	20.3223		DMTQCl		1.31118	18.1049	85.6084	20.3223
	no interlayer		BCP		DTQ		DMTQ		DMTQ Cl
	-0.193762	17.4681	-0.193753	18.1767	-0.193751	18.3554	-0.193872	18.2006	-0.193765	18.233
	-0.193159	17.2933	-0.19322	17.916	-0.193212	18.453	-0.193235	18.2748	-0.193227	18.219
	-0.192138	17.2385	-0.192219	17.8783	-0.192239	18.3882	-0.192228	18.2444	-0.192221	18.1897
	-0.191159	17.2159	-0.191208	17.8816	-0.191195	18.3531	-0.191237	18.234	-0.191225	18.1298
	-0.190126	17.1914	-0.190199	17.867	-0.190206	18.3011	-0.190227	18.2227	-0.190202	18.0865
	-0.189129	17.1762	-0.189205	17.8749	-0.18921	18.2594	-0.189228	18.19	-0.189224	18.0806
	-0.188146	17.1653	-0.188224	17.8781	-0.18822	18.2432	-0.188215	18.2068	-0.188233	18.1298
	-0.187143	17.1484	-0.187204	17.8811	-0.187223	18.2254	-0.187231	18.1874	-0.18723	18.0865
	-0.186146	17.1631	-0.186223	17.8951	-0.186205	18.2237	-0.186243	18.1842	-0.186225	18.0806
	-0.185143	17.1465	-0.18521	17.8724	-0.18522	18.2017	-0.185209	18.1699	-0.185237	18.0368
	-0.184142	17.1464	-0.184206	17.8788	-0.184196	18.1996	-0.184236	18.1389	-0.184226	18.0587
	-0.183135	17.1494	-0.183215	17.8668	-0.183208	18.189	-0.18324	18.1666	-0.183213	18.0366
	-0.182133	17.1439	-0.182221	17.8605	-0.18222	18.1586	-0.18223	18.1379	-0.18222	18.0239
	-0.181142	17.1356	-0.181211	17.8601	-0.181226	18.1719	-0.181238	18.1268	-0.181215	18.0436
	-0.180141	17.1207	-0.180229	17.8624	-0.180203	18.1371	-0.180217	18.1489	-0.180229	18.0245
	-0.179134	17.1194	-0.179202	17.8545	-0.17922	18.139	-0.179234	18.1289	-0.17924	18.0595
	-0.178157	17.1049	-0.178211	17.8513	-0.178226	18.1288	-0.178253	18.1592	-0.178221	18.0587
	-0.177137	17.1022	-0.177205	17.8566	-0.177224	18.1051	-0.17723	18.1422	-0.177232	18.0366
	-0.176146	17.1056	-0.176204	17.8371	-0.176216	18.1358	-0.176231	18.1487	-0.176219	18.0239
	-0.175131	17.1015	-0.175219	17.8284	-0.175205	18.1136	-0.175248	18.1705	-0.17521	18.0436
	-0.174132	17.1019	-0.17422	17.8304	-0.174215	18.1048	-0.174217	18.146	-0.174231	18.0245
	-0.173138	17.0912	-0.173218	17.8302	-0.173202	18.1024	-0.173224	18.1669	-0.173219	18.0595
	-0.172116	17.1048	-0.172199	17.8485	-0.172201	18.082	-0.172228	18.1413	-0.172213	18.0366
	-0.171124	17.1139	-0.171204	17.8294	-0.171223	18.1155	-0.171224	18.1414	-0.171229	18.0239
	-0.17014	17.1207	-0.170234	17.8324	-0.170194	18.0925	-0.170221	18.1543	-0.170202	18.0436
	-0.169133	17.1287	-0.169221	17.8329	-0.169217	18.105	-0.169222	18.1304	-0.169219	18.0245
	-0.168148	17.125	-0.168216	17.8129	-0.168199	18.1098	-0.168216	18.157	-0.168195	18.0595
	-0.167112	17.1446	-0.167193	17.8333	-0.167196	18.0842	-0.167217	18.1206	-0.167216	18.0587
	-0.166114	17.1387	-0.166206	17.8361	-0.166195	18.1153	-0.166212	18.1183	-0.166211	18.0366
	-0.165138	17.1374	-0.165215	17.8448	-0.165201	18.0975	-0.165209	18.1296	-0.16521	18.0239
	-0.164123	17.138	-0.164197	17.8516	-0.164222	18.1062	-0.164255	18.1098	-0.164238	18.0436
	-0.16314	17.111	-0.163201	17.8269	-0.16321	18.1298	-0.163237	18.1351	-0.163214	18.0245
	-0.162144	17.1402	-0.162208	17.8516	-0.162214	18.1118	-0.162242	18.1195	-0.162212	18.0595
	-0.161121	17.1278	-0.161184	17.8388	-0.161216	18.1457	-0.161232	18.1102	-0.16122	18.0361
	-0.16012	17.1255	-0.160209	17.8404	-0.160206	18.1173	-0.160229	18.1514	-0.160211	18.0227
	-0.159139	17.1341	-0.159224	17.8472	-0.15922	18.1115	-0.159225	18.1263	-0.159225	18.0549
	-0.158125	17.0942	-0.158211	17.8354	-0.158215	18.1324	-0.158237	18.1588	-0.158223	18.0257
	-0.157127	17.1243	-0.157218	17.8651	-0.15721	18.1096	-0.157227	18.1331	-0.157211	18.0509
	-0.156131	17.1052	-0.156221	17.8398	-0.156223	18.1389	-0.156232	18.105	-0.156226	18.032
	-0.155129	17.1028	-0.155213	17.8417	-0.155203	18.1213	-0.15524	18.1538	-0.155212	18.0361
	-0.15414	17.1194	-0.154198	17.8571	-0.154194	18.1118	-0.154207	18.1408	-0.154215	18.0227
	-0.15313	17.085	-0.153189	17.8363	-0.1532	18.1161	-0.153207	18.1703	-0.153219	18.0549
	-0.152126	17.1175	-0.152188	17.862	-0.152206	18.0766	-0.152207	18.1628	-0.152209	18.0257
	-0.151114	17.1057	-0.151188	17.8376	-0.151212	18.0943	-0.151226	18.169	-0.151194	18.0509
	-0.150138	17.0999	-0.150199	17.8382	-0.150195	18.0463	-0.15023	18.2	-0.150217	18.032
	-0.149121	17.1246	-0.149195	17.8541	-0.149224	18.0415	-0.149233	18.1652	-0.149212	18.0186
	-0.148132	17.0942	-0.1482	17.8466	-0.148207	18.0525	-0.148248	18.1875	-0.148215	18.0499
	-0.147141	17.1322	-0.147202	17.88	-0.1472	18.0104	-0.147235	18.1691	-0.147216	18.0202
	-0.146143	17.1204	-0.146198	17.8655	-0.146217	18.0367	-0.146234	18.158	-0.146202	18.04
	-0.145132	17.1084	-0.145187	17.8575	-0.145206	18.0349	-0.145222	18.1623	-0.145218	18.0282
	-0.144141	17.1428	-0.144207	17.8821	-0.144197	18.0348	-0.144223	18.1353	-0.144231	18.018
	-0.143118	17.1084	-0.143202	17.8637	-0.143217	18.0696	-0.143216	18.1263	-0.143212	18.0405
	-0.142147	17.1419	-0.142201	17.8889	-0.142185	18.0567	-0.142215	18.0983	-0.142199	18.0182
	-0.141118	17.1229	-0.141195	17.8707	-0.141204	18.084	-0.141202	18.0834	-0.141199	18.0274
	-0.140124	17.1163	-0.140184	17.8406	-0.1402	18.0657	-0.140207	18.0962	-0.140194	18.0187
	-0.139124	17.1518	-0.139201	17.8649	-0.139198	18.0515	-0.13921	18.0852	-0.139208	17.9989
	-0.138123	17.1316	-0.138207	17.836	-0.138194	18.0899	-0.1382	18.1021	-0.138213	18.0032
	-0.137126	17.1683	-0.137185	17.8563	-0.137195	18.0558	-0.137193	18.1005	-0.137198	17.9855
	-0.136124	17.1699	-0.13619	17.8417	-0.136192	18.0745	-0.136204	18.0954	-0.136197	17.9808
	-0.13511	17.1586	-0.135185	17.8294	-0.135182	18.0566	-0.135204	18.1211	-0.135189	17.9797
	-0.134118	17.2039	-0.134155	17.8526	-0.134172	18.0405	-0.134181	18.1036	-0.134208	17.9779
	-0.133111	17.1709	-0.13318	17.8279	-0.133198	18.0804	-0.133195	18.1133	-0.133198	17.9843
	-0.132126	17.2022	-0.132184	17.8746	-0.132174	18.0471	-0.132203	18.1106	-0.132174	17.9853
	-0.1311	17.1903	-0.131189	17.8695	-0.131193	18.0646	-0.131199	18.096	-0.131178	18.0072
	-0.130133	17.1705	-0.130194	17.8599	-0.130184	18.054	-0.130196	18.114	-0.130179	18.0159
	-0.129133	17.2021	-0.129178	17.8978	-0.129209	18.0297	-0.12921	18.1058	-0.129203	18.0236
	-0.128128	17.1718	-0.12819	17.881	-0.128219	18.0695	-0.128212	18.1264	-0.1282	18.0324
	-0.12712	17.1741	-0.127189	17.9097	-0.127202	18.0357	-0.127205	18.1326	-0.127193	18.0299
	-0.126116	17.156	-0.126179	17.8909	-0.12619	18.0423	-0.126201	18.127	-0.126184	18.0351
	-0.125156	17.1298	-0.125193	17.8704	-0.12522	18.0233	-0.125219	18.1305	-0.125226	18.0306
	-0.12414	17.1657	-0.124207	17.8962	-0.124203	18.003	-0.124224	18.1382	-0.124205	18.0349
	-0.123129	17.1348	-0.123178	17.8762	-0.123214	18.0355	-0.123206	18.1451	-0.123212	18.0498
	-0.122141	17.1487	-0.122195	17.9015	-0.122204	18.006	-0.122238	18.1506	-0.122222	18.0561
	-0.121135	17.1404	-0.121185	17.8924	-0.121195	18.0269	-0.121204	18.1523	-0.121197	18.0494
	-0.120129	17.1231	-0.120215	17.8762	-0.120208	18.0337	-0.120233	18.138	-0.120231	18.0442
	-0.119141	17.1709	-0.119204	17.8988	-0.11922	18.0271	-0.119214	18.1411	-0.119217	18.0736
	-0.118126	17.1515	-0.118202	17.8663	-0.118218	18.0669	-0.1182	18.1327	-0.118199	18.0585
	-0.117106	17.1626	-0.117199	17.8729	-0.11718	18.0471	-0.117226	18.1163	-0.117195	18.0624
	-0.116108	17.167	-0.116182	17.8677	-0.116194	18.0725	-0.116189	18.1127	-0.116194	18.0525
	-0.115114	17.1545	-0.115184	17.8635	-0.115189	18.0674	-0.115211	18.1092	-0.115195	18.0386
	-0.114115	17.1879	-0.114182	17.8823	-0.11418	18.0622	-0.114196	18.1131	-0.114203	18.0629
	-0.113111	17.1672	-0.113163	17.864	-0.113194	18.0795	-0.113186	18.1157	-0.113188	18.0488
	-0.112106	17.1728	-0.112174	17.8672	-0.112179	18.0483	-0.112217	18.1016	-0.112214	18.0443
	-0.111107	17.1766	-0.111183	17.8717	-0.11121	18.0504	-0.111194	18.1237	-0.111199	18.0255
	-0.110115	17.1652	-0.110188	17.8734	-0.110192	18.0552	-0.110196	18.1059	-0.11021	18.0053
	-0.109134	17.1894	-0.109178	17.866	-0.109179	18.0439	-0.109207	18.1037	-0.109198	18.0295
	-0.108123	17.1695	-0.108189	17.8505	-0.108212	18.0585	-0.108189	18.1061	-0.10821	18.0231
	-0.10711	17.1781	-0.107165	17.8503	-0.107178	18.0517	-0.107191	18.0872	-0.107187	18.0283
	-0.106112	17.1822	-0.106195	17.854	-0.106184	18.0533	-0.106199	18.105	-0.106208	18.0166
	-0.105109	17.1736	-0.105186	17.8535	-0.105181	18.0481	-0.105195	18.0898	-0.105198	18.0203
	-0.104101	17.185	-0.104175	17.8487	-0.104173	18.0347	-0.104203	18.1018	-0.104183	18.051
	-0.103093	17.1619	-0.10317	17.8423	-0.103183	18.0455	-0.103197	18.1138	-0.103191	18.0336
	-0.102072	17.161	-0.102169	17.8337	-0.102174	18.0357	-0.102182	18.1061	-0.102192	18.058
	-0.10111	17.1635	-0.10118	17.83	-0.101177	18.0336	-0.101186	18.1567	-0.101186	18.0768
	-0.100095	17.1577	-0.100159	17.8407	-0.100199	18.0228	-0.100173	18.1365	-0.100204	18.0535
	-0.0991138	17.1642	-0.0991887	17.837	-0.0991673	18.0107	-0.0992027	18.1438	-0.0992049	18.0834
	-0.0980915	17.1557	-0.0981948	17.8342	-0.0981649	18.011	-0.0981895	18.1585	-0.0981999	18.056
	-0.0970797	17.1596	-0.0971869	17.8295	-0.0971727	17.9955	-0.097169	18.1449	-0.0971794	18.0604
	-0.0961077	17.1582	-0.0961692	17.8199	-0.0961743	17.9982	-0.0961944	18.1593	-0.0961802	18.0699
	-0.0950755	17.1709	-0.0951748	17.8414	-0.0951873	18.0013	-0.0951793	18.1293	-0.0951788	18.0457
	-0.0940882	17.162	-0.0941488	17.8395	-0.094161	18.0199	-0.0941881	18.1253	-0.0941715	18.0805
	-0.0930868	17.1574	-0.0931825	17.8506	-0.0931617	18.0213	-0.0931827	18.1368	-0.0931696	18.0647
	-0.0920982	17.1615	-0.0921601	17.8512	-0.0921493	18.0189	-0.0921809	18.1013	-0.0921983	18.0757
	-0.0911094	17.156	-0.0911728	17.8395	-0.0911344	18.0233	-0.0911895	18.1188	-0.0911694	18.082
	-0.0900782	17.1701	-0.0901514	17.8567	-0.0901685	18.0221	-0.0901816	18.0893	-0.0901776	18.053
	-0.0890805	17.168	-0.0891548	17.829	-0.0891595	18.037	-0.0891796	18.0899	-0.0891664	18.0791
	-0.0880902	17.1666	-0.0881666	17.8381	-0.0881558	18.0252	-0.0881657	18.112	-0.0881632	18.0509
	-0.0870835	17.1745	-0.087169	17.8415	-0.0871653	18.0285	-0.0871627	18.0968	-0.0871856	18.0502
	-0.0861015	17.168	-0.0861677	17.8143	-0.0861702	18.031	-0.0861934	18.1402	-0.0861755	18.0633
	-0.0850806	17.1896	-0.0851782	17.8374	-0.0851742	18.0304	-0.085186	18.1113	-0.0851876	18.0396
	-0.0840816	17.1762	-0.0841474	17.8174	-0.0841597	18.0479	-0.0841915	18.1037	-0.0841769	18.0716
	-0.0831055	17.1905	-0.083178	17.8031	-0.0831679	18.0382	-0.0831906	18.1293	-0.0831702	18.0538
	-0.0820797	17.208	-0.0821805	17.8011	-0.0821733	18.0536	-0.0821888	18.0942	-0.0821894	18.0428
	-0.0811102	17.1903	-0.0811738	17.7747	-0.0811811	18.0615	-0.0812006	18.1154	-0.081187	18.0599
	-0.0801012	17.2053	-0.0801746	17.8043	-0.0801666	18.0573	-0.0801701	18.103	-0.0801841	18.0251
	-0.0791011	17.1858	-0.0791613	17.7817	-0.0791571	18.0751	-0.0791911	18.0962	-0.0792053	18.0617
	-0.0781144	17.1928	-0.0781816	17.7924	-0.0781704	18.0597	-0.0781778	18.1418	-0.0781897	18.0469
	-0.0770999	17.2033	-0.0771709	17.8041	-0.0771822	18.0609	-0.0771994	18.1093	-0.0772079	18.0562
	-0.0761089	17.1684	-0.0761758	17.783	-0.0761658	18.0537	-0.0762014	18.1376	-0.0761845	18.0709
	-0.0751239	17.1907	-0.0751816	17.821	-0.075181	18.0333	-0.0751765	18.1204	-0.0751833	18.0505
	-0.0740894	17.1628	-0.0741881	17.8127	-0.0741699	18.0501	-0.0741928	18.1161	-0.0741792	18.0991
	-0.07309	17.1523	-0.0731498	17.8134	-0.0731532	18.0188	-0.073174	18.1392	-0.0731619	18.0793
	-0.0720801	17.1619	-0.0721678	17.8303	-0.0721678	18.0116	-0.0721943	18.1021	-0.072186	18.0608
	-0.0710955	17.1348	-0.0711764	17.7973	-0.0711688	18.0083	-0.0711985	18.1327	-0.0711961	18.0846
	-0.0701044	17.1764	-0.0701822	17.8321	-0.0701733	17.9789	-0.0701886	18.1104	-0.0701818	18.0614
	-0.0691132	17.1614	-0.0691845	17.823	-0.0691832	18.0074	-0.0691832	18.0899	-0.0692002	18.0879
	-0.0681089	17.1492	-0.0681615	17.8179	-0.0681477	17.9875	-0.0681952	18.1144	-0.0681763	18.0645
	-0.0670967	17.1717	-0.0671612	17.8278	-0.0671742	18.005	-0.0671841	18.0863	-0.0671992	18.0619
	-0.066082	17.152	-0.0661615	17.7986	-0.0661588	18.0253	-0.0661804	18.0935	-0.066184	18.0944
	-0.0651007	17.1966	-0.0651633	17.8236	-0.0651438	18.0149	-0.0651842	18.0914	-0.0651778	18.0626
	-0.0640888	17.1858	-0.0641563	17.804	-0.0641478	18.0446	-0.0641754	18.0967	-0.064184	18.0712
	-0.0630934	17.1748	-0.0631534	17.8074	-0.0631677	18.0089	-0.0631751	18.1304	-0.0631619	18.0512
	-0.0620784	17.2099	-0.0621661	17.8358	-0.0621574	18.0196	-0.0621746	18.1035	-0.0621616	18.0469
	-0.0610783	17.1771	-0.0611687	17.8083	-0.061152	18.0297	-0.06117	18.119	-0.061166	18.0714
	-0.0600853	17.2183	-0.0601462	17.8143	-0.0601589	18.0088	-0.0601971	18.1098	-0.060193	18.0481
	-0.0590949	17.201	-0.0591519	17.7837	-0.0591514	18.0516	-0.0591881	18.092	-0.0591798	18.0648
	-0.0580758	17.1744	-0.0581511	17.7766	-0.0581484	18.0358	-0.0581905	18.1052	-0.058171	18.053
	-0.0570833	17.205	-0.0571489	17.8074	-0.057154	18.0255	-0.0571652	18.0795	-0.0571756	18.0434
	-0.0560892	17.1596	-0.0561503	17.7882	-0.0561412	18.0386	-0.0561734	18.0908	-0.0561704	18.0537
	-0.055102	17.1877	-0.0551457	17.817	-0.0551349	18.0034	-0.0551742	18.0873	-0.0551595	18.0184
	-0.0540703	17.1876	-0.0541531	17.8104	-0.054145	18.0447	-0.0541465	18.0896	-0.0541751	18.0104
	-0.0530904	17.1755	-0.0531487	17.8107	-0.0531443	18.0221	-0.0531651	18.1149	-0.0531602	18.0096
	-0.0520795	17.2112	-0.0521533	17.8394	-0.0521391	18.0054	-0.0521457	18.1082	-0.0521597	18.0037
	-0.0510762	17.1783	-0.0511558	17.8205	-0.0511598	18.0214	-0.0511547	18.1161	-0.0511715	18.0267
	-0.0500848	17.2089	-0.0501697	17.8409	-0.0501623	17.9697	-0.0501631	18.1209	-0.050168	18.0178
	-0.0490735	17.2037	-0.0491399	17.8197	-0.0491412	17.993	-0.0491755	18.1254	-0.0491698	18.036
	-0.0480662	17.1913	-0.0481441	17.8024	-0.0481596	17.9731	-0.0481738	18.1388	-0.048167	18.0439
	-0.0470857	17.2261	-0.0471673	17.8281	-0.0471718	17.9819	-0.0471639	18.1234	-0.0471731	18.0515
	-0.0460913	17.1913	-0.0461609	17.7998	-0.0461533	18.0136	-0.0461603	18.1296	-0.0461789	18.0699
	-0.0450846	17.2116	-0.0451735	17.808	-0.0451653	17.9946	-0.0451882	18.1423	-0.0451724	18.0734
	-0.0440841	17.1938	-0.0441596	17.8009	-0.044151	18.0311	-0.0441647	18.1301	-0.0441777	18.0844
	-0.0430679	17.1637	-0.0431674	17.7891	-0.0431553	17.9978	-0.0431695	18.1316	-0.0431818	18.0852
	-0.0420971	17.2008	-0.0421654	17.817	-0.0421733	17.9895	-0.0421616	18.1128	-0.0421652	18.0883
	-0.0410798	17.1729	-0.0411572	17.7845	-0.0411484	18.0281	-0.0411642	18.1117	-0.0411771	18.0841
	-0.0400865	17.1923	-0.0401555	17.8026	-0.0401608	18.0126	-0.0401776	18.0988	-0.0401767	18.0774
	-0.0390686	17.2001	-0.0391342	17.7977	-0.0391544	18.0384	-0.039142	18.0872	-0.0391577	18.0765
	-0.0380889	17.1821	-0.038139	17.7912	-0.0381519	18.0185	-0.0381551	18.0742	-0.0381708	18.0806
	-0.0370899	17.2129	-0.0371451	17.8297	-0.0371402	18.0004	-0.0371608	18.0839	-0.0371737	18.0961
	-0.0360722	17.1979	-0.0361327	17.8115	-0.0361427	18.026	-0.0361418	18.0818	-0.0361566	18.0857
	-0.0350702	17.2081	-0.0351224	17.8127	-0.0351411	17.9899	-0.035168	18.0784	-0.0351567	18.0847
	-0.0340701	17.1982	-0.0341284	17.8158	-0.0341304	18.0159	-0.0341563	18.0931	-0.0341522	18.0878
	-0.0330785	17.1828	-0.0331402	17.8132	-0.0331405	18.0043	-0.0331602	18.086	-0.0331593	18.084
	-0.0320979	17.2125	-0.0321495	17.8236	-0.0321345	18.0126	-0.0321523	18.1019	-0.0321754	18.0958
	-0.031076	17.1903	-0.0311399	17.7979	-0.0311759	18.0517	-0.031149	18.1052	-0.0311817	18.0789
	-0.0300721	17.1998	-0.0301324	17.7962	-0.0301602	18.0191	-0.0301523	18.1033	-0.0301566	18.0838
	-0.0290761	17.2009	-0.0291397	17.807	-0.0291501	18.049	-0.0291456	18.1127	-0.0291724	18.0759
	-0.0280883	17.1912	-0.0281337	17.7927	-0.0281558	18.0312	-0.0281345	18.1042	-0.0281685	18.0563
	-0.0270945	17.2179	-0.027168	17.7973	-0.0271425	18.0215	-0.0271648	18.1104	-0.0271697	18.0736
	-0.0260894	17.1993	-0.0261452	17.7924	-0.0261465	18.0368	-0.0261541	18.1264	-0.0261641	18.0532
	-0.02506	17.1924	-0.0251377	17.8001	-0.0251474	17.997	-0.025137	18.1354	-0.025175	18.0562
	-0.0240939	17.1851	-0.024132	17.8093	-0.0241386	18.019	-0.0241357	18.1661	-0.0241683	18.0526
	-0.0230942	17.1682	-0.0231283	17.8149	-0.0231299	17.9935	-0.0231526	18.14	-0.0231727	18.0422
	-0.022089	17.1734	-0.022144	17.8229	-0.0221444	17.9843	-0.0221631	18.1489	-0.0221497	18.0712
	-0.0210872	17.1613	-0.0211369	17.8313	-0.021169	17.9996	-0.0211647	18.1478	-0.0211645	18.0659
	-0.0200829	17.1544	-0.0201408	17.8265	-0.0201504	17.9759	-0.0201561	18.1198	-0.0201578	18.0758
	-0.0190949	17.1537	-0.019124	17.826	-0.0191561	17.9948	-0.0191575	18.148	-0.0191666	18.079
	-0.0180685	17.1533	-0.018118	17.8285	-0.0181386	17.9838	-0.0181426	18.1253	-0.0181636	18.0883
	-0.0170914	17.1617	-0.017141	17.8267	-0.0171275	17.9786	-0.0171569	18.1225	-0.0171586	18.1158
	-0.0160641	17.1675	-0.0161273	17.83	-0.0161524	18.0065	-0.0161191	18.1352	-0.0161539	18.0945
	-0.0150687	17.1812	-0.0151355	17.8406	-0.0151455	17.9915	-0.0151304	18.1022	-0.0151644	18.0978
	-0.0140744	17.1942	-0.0141216	17.8259	-0.0141457	18.0168	-0.0141314	18.1261	-0.0141446	18.1007
	-0.0130847	17.1894	-0.0131156	17.8409	-0.013122	18.0163	-0.0131122	18.0966	-0.0131449	18.0788
	-0.0120601	17.192	-0.012154	17.8239	-0.0121391	18.0065	-0.0121427	18.0946	-0.0121493	18.1172
	-0.0110616	17.1837	-0.0111418	17.8155	-0.0111473	18.0367	-0.0111373	18.1058	-0.0111278	18.0868
	-0.0100666	17.182	-0.0101304	17.8253	-0.0101309	18.0173	-0.0101387	18.0771	-0.0101432	18.1027
	-0.00906182	17.1733	-0.00913842	17.8135	-0.00912487	18.0329	-0.00911932	18.1084	-0.00914394	18.1283
	-0.00806512	17.1974	-0.00813007	17.8106	-0.00814728	18.0351	-0.00814575	18.0895	-0.00817059	18.1097
	-0.00708012	17.1972	-0.00714547	17.7846	-0.0071544	18.0269	-0.00715712	18.1027	-0.00716138	18.1572
	-0.0060764	17.2031	-0.00615311	17.7703	-0.00614285	18.0491	-0.00612364	18.1288	-0.00613006	18.127
	-0.0050835	17.211	-0.00512829	17.7666	-0.00512462	18.0159	-0.00515162	18.1025	-0.00515713	18.1148
	-0.00407029	17.1988	-0.00413032	17.7313	-0.00413204	18.0286	-0.00415026	18.1432	-0.00416088	18.124
	-0.00308123	17.2122	-0.00312344	17.7594	-0.00315659	18.0317	-0.00315272	18.119	-0.00314806	18.0947
	-0.00206417	17.1835	-0.00213077	17.7491	-0.00213759	18.026	-0.00214543	18.1068	-0.00215944	18.1246
	-0.00108572	17.1788	-0.00113879	17.7651	-0.00114919	18.0362	-0.0011375	18.124	-0.00115999	18.096
	-7.22649e-05	17.1883	-9.79418e-05	17.7925	-0.000142111	18.0153	-0.000149507	18.0935	-0.000149072	18.1049
	0.000904476	17.161	0.000879868	17.7782	0.000874114	18.0114	0.000849953	18.1313	0.000849104	18.112
	0.00194359	17.1695	0.00186956	17.8192	0.00186146	18.0077	0.00185999	18.1172	0.00185979	18.0788
	0.00293838	17.151	0.00286199	17.8082	0.00288213	17.9899	0.00285841	18.1175	0.00285711	18.1046
	0.00392085	17.1448	0.00387205	17.8228	0.00387732	17.995	0.00387248	18.1415	0.00385826	18.0899
	0.00492455	17.1478	0.00487851	17.8437	0.00486299	17.9748	0.00485836	18.1095	0.00484051	18.089
	0.00593609	17.1321	0.00587605	17.8098	0.00586859	17.9835	0.00586395	18.1387	0.00586715	18.1243
	0.0069346	17.1588	0.00686658	17.8454	0.00686271	17.9893	0.00685894	18.1104	0.00684664	18.11
	0.00793691	17.1504	0.00786158	17.8273	0.00786325	17.9811	0.00787876	18.0965	0.00784991	18.1472
	0.00893401	17.1542	0.0088504	17.8259	0.00883681	18.0024	0.00885296	18.1082	0.00885042	18.1475
	0.00995722	17.1834	0.0098717	17.8294	0.00986702	17.985	0.00984393	18.0706	0.00984011	18.1406
	0.0109454	17.1587	0.0108841	17.7921	0.0108699	18	0.0108561	18.0981	0.0108663	18.1712
	0.0119349	17.1938	0.0118747	17.8301	0.0118817	18.0034	0.0118603	18.0751	0.0118692	18.1367
	0.0129212	17.1817	0.0129004	17.7936	0.0128978	18.0136	0.0128654	18.063	0.0128575	18.1488
	0.0139245	17.1782	0.0138935	17.7815	0.0138858	18.0211	0.0138506	18.0888	0.0138663	18.1321
	0.0149462	17.2015	0.0148798	17.8091	0.0148819	18.0207	0.0148694	18.0639	0.0148607	18.1216
	0.0159494	17.1689	0.0158635	17.7791	0.015897	18.0137	0.0158756	18.0862	0.015889	18.1458
	0.0169408	17.1981	0.0168723	17.8032	0.016854	18.0161	0.0168749	18.0704	0.0168632	18.1031
	0.0179388	17.1794	0.017875	17.7861	0.0178995	18.042	0.0178804	18.0721	0.0178779	18.1287
	0.0189504	17.1775	0.0188937	17.7768	0.0188812	18.0299	0.0188778	18.1007	0.0188621	18.1004
	0.0199536	17.1943	0.0198957	17.8017	0.019888	18.0265	0.0199035	18.0822	0.0198942	18.0845
	0.0209613	17.1523	0.0208833	17.7654	0.0208911	18.0275	0.0208703	18.1014	0.0208816	18.1119
	0.0219493	17.1887	0.0218931	17.7876	0.0218882	18.0271	0.0218952	18.0779	0.0218797	18.0952
	0.0229433	17.1783	0.0228798	17.7621	0.0228895	18.0335	0.0228951	18.0783	0.0228601	18.1071
	0.0239535	17.1468	0.0238873	17.7474	0.0238763	18.0297	0.023867	18.1161	0.0238918	18.0926
	0.0249627	17.1812	0.0248849	17.7791	0.0248825	18.0353	0.0248855	18.1075	0.0248757	18.0864
	0.0259539	17.1453	0.0258907	17.7662	0.0258786	18.0408	0.0258939	18.1119	0.0258741	18.1234
	0.0269236	17.1883	0.0268876	17.8051	0.0268646	18.0294	0.0268876	18.0971	0.0268598	18.1105
	0.0279524	17.1849	0.0278762	17.7918	0.0278919	18.017	0.0278807	18.0831	0.0278618	18.1263
	0.0289673	17.1804	0.0288909	17.7901	0.0288941	18.0006	0.0288814	18.1218	0.0288833	18.1285
	0.0299392	17.2198	0.0298697	17.8238	0.0298938	18.0067	0.0298786	18.1056	0.0298814	18.1214
	0.0309476	17.1879	0.0308639	17.8065	0.0308779	18.0066	0.0308807	18.1107	0.030855	18.144
	0.031937	17.2148	0.0318358	17.8192	0.0318731	17.9829	0.0318502	18.0921	0.0318504	18.1186
	0.0329426	17.1935	0.0328563	17.8162	0.0328821	18.0098	0.0328556	18.075	0.0328643	18.1294
	0.0339601	17.1525	0.0338714	17.8166	0.0338903	17.992	0.0338542	18.0729	0.0338502	18.1253
	0.0349281	17.1755	0.0348643	17.8464	0.0348687	18.0061	0.0348789	18.06	0.0348762	18.1092
	0.0359316	17.1384	0.0358605	17.8168	0.0358698	18.0175	0.0358803	18.0559	0.0358497	18.1274
	0.0369538	17.157	0.0368577	17.8296	0.0368935	18.0057	0.0368577	18.063	0.0368662	18.1049
	0.0379551	17.1484	0.0378909	17.824	0.0378738	18.031	0.0378766	18.0734	0.037872	18.1152
	0.0389571	17.1244	0.0388867	17.8134	0.0388945	17.9936	0.038871	18.0876	0.0388763	18.1252
	0.0399519	17.1581	0.0398813	17.8373	0.0398895	18.0014	0.0398651	18.0758	0.0398713	18.1243
	0.0409461	17.1204	0.0409002	17.8179	0.0408817	18.0172	0.0408913	18.077	0.0408671	18.135
	0.0419657	17.1534	0.0418922	17.8221	0.0419024	18.006	0.0418751	18.0887	0.0418878	18.1275
	0.0429377	17.1542	0.0428998	17.8113	0.0428757	18.0316	0.0428785	18.0823	0.0428607	18.1192
	0.0439639	17.1491	0.0439017	17.7947	0.0438915	18.0112	0.0438818	18.0966	0.043878	18.1143
	0.0449379	17.1927	0.0448857	17.805	0.0448749	18.0202	0.0449046	18.0997	0.04487	18.1248
	0.0459308	17.1778	0.0458894	17.7787	0.0458864	18.0365	0.0458811	18.0906	0.0458548	18.1362
	0.0469345	17.1972	0.0468656	17.7712	0.0468954	18.0245	0.0468707	18.0982	0.0468584	18.1319
	0.0479426	17.1911	0.0478802	17.7614	0.0478857	18.0647	0.0478875	18.1175	0.0478688	18.1278
	0.0489503	17.1674	0.0488882	17.7689	0.048886	18.0308	0.0488731	18.1125	0.0488863	18.1241
	0.0499438	17.1975	0.0498806	17.7782	0.0498933	18.0251	0.0498789	18.1126	0.0498698	18.1274
	0.0509679	17.1743	0.0508828	17.787	0.0508788	18.0309	0.0509049	18.1021	0.0508828	18.1314
	0.0519576	17.1847	0.0519009	17.8052	0.051888	17.9973	0.0518819	18.086	0.0518865	18.1209
	0.0529596	17.1716	0.0528749	17.8072	0.0528957	18.0179	0.0528996	18.0883	0.0528868	18.1059
	0.0539618	17.1612	0.0539151	17.8213	0.0538958	17.9937	0.0538996	18.0713	0.0538778	18.1036
	0.0549443	17.1991	0.054901	17.8114	0.054895	17.9982	0.0548916	18.0721	0.0548696	18.1174
	0.0559569	17.1796	0.0558678	17.8017	0.0558904	18.0024	0.0558699	18.0938	0.055883	18.111
	0.0569472	17.1813	0.0569048	17.8008	0.0568931	17.967	0.0568691	18.085	0.0568799	18.1079
	0.0579773	17.1791	0.0578904	17.8008	0.0579014	18.0013	0.0578883	18.0925	0.0578998	18.1174
	0.0589578	17.1697	0.058896	17.8139	0.0589015	17.9779	0.0588873	18.0725	0.0588913	18.1091
	0.0599447	17.1777	0.0598925	17.8139	0.0598965	17.9996	0.0598963	18.0782	0.0598827	18.1443
	0.0609643	17.1641	0.0609053	17.7946	0.06091	18.0351	0.0608977	18.0843	0.060883	18.1242
	0.0619807	17.1598	0.0619084	17.7956	0.0618843	18.0167	0.0618929	18.0848	0.0618714	18.1279
	0.0629658	17.1688	0.0629048	17.7955	0.0629072	18.0483	0.0629061	18.0918	0.0628946	18.1328
	0.0639716	17.1714	0.0639064	17.7991	0.0639089	18.0281	0.0639047	18.0656	0.0638831	18.1126
	0.0649532	17.1807	0.0649078	17.7805	0.0649104	18.0155	0.0648805	18.0706	0.0648783	18.1412
	0.0659673	17.1709	0.0659017	17.7639	0.0659042	18.0264	0.0659053	18.0794	0.0658977	18.123
	0.0669784	17.1684	0.0669058	17.7671	0.0669007	17.9937	0.0668946	18.0608	0.0668791	18.1369
	0.0679592	17.1745	0.0679091	17.7591	0.0679124	18.0275	0.067901	18.0862	0.0678789	18.1396
	0.068973	17.1816	0.068917	17.7857	0.0688973	18.0003	0.0689026	18.0645	0.0688909	18.1157
	0.0699466	17.1875	0.0698999	17.761	0.0698855	17.9904	0.0698798	18.08	0.0698736	18.1388
	0.0709446	17.1769	0.0708998	17.761	0.0708773	18.0349	0.0709026	18.093	0.070872	18.1225
	0.0719563	17.1797	0.0719043	17.7609	0.0718869	18.0077	0.0718882	18.0745	0.0718837	18.1163
	0.0729388	17.1752	0.0728972	17.7451	0.0728747	18.0449	0.07289	18.1241	0.0728764	18.112
	0.0739603	17.1698	0.0738901	17.7769	0.073892	18.0179	0.0738988	18.1048	0.0738737	18.0881
	0.0749284	17.1672	0.0748698	17.7656	0.0748914	18.0025	0.0748817	18.1231	0.0748677	18.1099
	0.0759451	17.1617	0.0758785	17.7672	0.0758785	18.0298	0.0758888	18.1423	0.0758758	18.0768
	0.0769497	17.1605	0.0769001	17.7745	0.076889	17.9881	0.0768833	18.1099	0.0768594	18.0803
	0.077953	17.1447	0.0779097	17.756	0.0778641	18.0284	0.0778771	18.139	0.0778806	18.1075
	0.0789713	17.1551	0.0789017	17.7937	0.0788822	18.005	0.0788831	18.117	0.0788882	18.0848
	0.0799528	17.1372	0.0798946	17.7765	0.0798901	17.9882	0.0798702	18.1236	0.0798821	18.115
	0.0809471	17.1446	0.080872	17.7769	0.0808877	18.0075	0.0808707	18.1294	0.0808962	18.0868
	0.0819678	17.1573	0.0818946	17.8036	0.0818869	17.9743	0.0818992	18.081	0.0818846	18.0947
	0.0829668	17.1402	0.0829072	17.7876	0.0828785	18.0074	0.0828732	18.1013	0.0828854	18.1284
	0.0839699	17.1489	0.083899	17.8328	0.0838956	17.986	0.0839071	18.0642	0.0838837	18.1011
	0.0849859	17.1344	0.0848925	17.8196	0.084884	17.9863	0.0848846	18.0511	0.0848666	18.1389
	0.0859524	17.1482	0.0859006	17.8157	0.0858764	18.0179	0.0858911	18.0767	0.0858818	18.1201
	0.0869572	17.1786	0.086896	17.8464	0.0868799	17.9879	0.0868784	18.0564	0.0868708	18.1204
	0.0879679	17.1714	0.0879036	17.8174	0.0878929	18.0029	0.0878805	18.0941	0.0878934	18.1431
	0.088973	17.1962	0.0889094	17.8478	0.0889011	17.992	0.0889119	18.0713	0.0888716	18.1223
	0.0899818	17.1858	0.089923	17.8272	0.0899124	17.985	0.0898965	18.0622	0.0898855	18.1563
	0.090963	17.1914	0.0909112	17.805	0.0908892	18.0151	0.0909089	18.0881	0.0908936	18.1245
	0.0919699	17.2021	0.0919105	17.83	0.0919145	17.9803	0.0918925	18.0675	0.0918963	18.1036
	0.0929867	17.1731	0.0929029	17.7864	0.092894	18.008	0.0928879	18.1064	0.0928944	18.1255
	0.0939745	17.2105	0.0938924	17.8077	0.0939399	17.9865	0.0938994	18.0975	0.093902	18.084
	0.0949676	17.1872	0.0949006	17.78	0.0948974	17.9878	0.0948874	18.0908	0.094877	18.1069
	0.0959719	17.1825	0.095904	17.7606	0.0959004	18.0279	0.0958887	18.1171	0.0959026	18.0827
	0.0969697	17.2036	0.0968965	17.791	0.0969119	18.0153	0.0969009	18.0898	0.0968982	18.0805
	0.0979774	17.1664	0.0979097	17.7625	0.0979216	18.0382	0.0978966	18.1193	0.0979089	18.1268
	0.0989652	17.1891	0.0988928	17.7797	0.0989115	18.0279	0.098899	18.1091	0.0989073	18.113
	0.0999736	17.1607	0.0999135	17.7645	0.0999198	18.0314	0.0999164	18.1059	0.0998876	18.1474
	0.100978	17.1492	0.100921	17.7531	0.100896	18.0617	0.100896	18.1334	0.100896	18.1389
	0.101988	17.169	0.101917	17.7944	0.101934	18.0352	0.101921	18.1064	0.101893	18.1344
	0.102996	17.1381	0.102913	17.7763	0.102914	18.0415	0.102893	18.1198	0.102894	18.1719
	0.103986	17.1818	0.103928	17.803	0.103905	18.0409	0.103905	18.1104	0.103903	18.1453
	0.104966	17.1742	0.104921	17.8079	0.104921	18.0196	0.104909	18.1054	0.104877	18.1668
	0.105959	17.1717	0.10591	17.8041	0.105909	18.0285	0.105886	18.13	0.1059	18.149
	0.10698	17.2022	0.106919	17.832	0.106905	17.9975	0.106912	18.0939	0.106912	18.1384
	0.107999	17.1652	0.107941	17.8089	0.107906	17.9936	0.107906	18.1157	0.107904	18.167
	0.108946	17.189	0.108914	17.8311	0.108893	17.9758	0.10891	18.0928	0.108899	18.1388
	0.109952	17.1625	0.109895	17.8246	0.109913	17.9722	0.10991	18.0848	0.109888	18.1481
	0.110983	17.1241	0.110907	17.8157	0.110885	17.9978	0.110882	18.1055	0.110907	18.1567
	0.111976	17.1473	0.111919	17.8363	0.111902	17.9712	0.111901	18.0793	0.111885	18.1559
	0.11297	17.1009	0.112901	17.8121	0.112934	17.9758	0.112896	18.0899	0.112893	18.1764
	0.113973	17.1396	0.113949	17.8235	0.113909	17.9812	0.113889	18.0821	0.113899	18.1505
	0.114983	17.1437	0.114914	17.823	0.114917	17.9837	0.114884	18.0849	0.114898	18.1612
	0.115984	17.1275	0.115936	17.8095	0.115907	18.0235	0.115887	18.1092	0.115919	18.1537
	0.116985	17.1576	0.116916	17.8267	0.116912	18.0123	0.116906	18.0852	0.116915	18.1458
	0.117964	17.1212	0.117946	17.8016	0.11793	18.021	0.117907	18.0909	0.117908	18.157
	0.118981	17.1481	0.118927	17.805	0.118913	18.0238	0.118898	18.0911	0.118917	18.1446
	0.119978	17.145	0.119903	17.8066	0.119909	18.0292	0.11991	18.0825	0.119929	18.1582
	0.120991	17.1343	0.12092	17.8073	0.120939	18.0281	0.120884	18.0966	0.120905	18.149
	0.121985	17.187	0.121917	17.8102	0.121918	18.0165	0.121914	18.0925	0.12191	18.1384
	0.122986	17.1684	0.122933	17.7974	0.122929	18.0343	0.122915	18.1021	0.122929	18.1571
	0.123976	17.1948	0.123919	17.8044	0.123897	18.0265	0.123888	18.1035	0.123914	18.1335
	0.124973	17.1837	0.124904	17.7919	0.124924	18.0157	0.124907	18.1009	0.124903	18.1252
	0.125982	17.151	0.125917	17.7949	0.125912	18.0303	0.125895	18.122	0.125905	18.1104
	0.126976	17.1764	0.126913	17.7986	0.126916	18.0332	0.126897	18.1125	0.126923	18.0957
	0.127955	17.1447	0.127933	17.791	0.127916	18.022	0.127909	18.1098	0.127901	18.1008
	0.128969	17.1548	0.128903	17.7815	0.128905	18.0276	0.128895	18.1112	0.12892	18.1048
	0.129964	17.1457	0.129915	17.7902	0.129898	18.0355	0.129897	18.1063	0.129921	18.1108
	0.130982	17.138	0.130915	17.8095	0.130922	18.0384	0.130916	18.1096	0.130915	18.1159
	0.131968	17.1734	0.131913	17.8038	0.131914	18.0192	0.131915	18.0888	0.131893	18.134
	0.132987	17.15	0.132915	17.8003	0.132938	18.002	0.132919	18.0813	0.132911	18.1325
	0.133979	17.1609	0.133918	17.8121	0.133893	17.9997	0.133881	18.077	0.133896	18.1412
	0.134979	17.1576	0.1349	17.8164	0.134917	18.0102	0.134914	18.0799	0.134923	18.1446
	0.135988	17.1449	0.135922	17.8286	0.135907	18.0001	0.135922	18.0645	0.135892	18.1307
	0.136968	17.1677	0.136945	17.8119	0.13691	17.9908	0.136906	18.0653	0.136907	18.1311
	0.137998	17.1371	0.137923	17.8211	0.137927	17.9746	0.137904	18.0819	0.137925	18.132
	0.139003	17.139	0.138925	17.8314	0.138921	17.9755	0.13892	18.0769	0.138921	18.1328
	0.14001	17.1458	0.139927	17.8115	0.139926	17.9955	0.139932	18.0784	0.139933	18.1336
	0.141012	17.1304	0.140904	17.8351	0.140938	17.9886	0.140926	18.0753	0.140909	18.1224
	0.14201	17.1629	0.141936	17.8207	0.141938	18.0001	0.14191	18.0952	0.14193	18.1377
	0.143006	17.1577	0.142938	17.815	0.142935	17.9969	0.142937	18.1042	0.142933	18.1326
	0.143985	17.1669	0.143941	17.8101	0.143924	17.9926	0.143909	18.0947	0.14392	18.1337
	0.144995	17.1638	0.144926	17.7975	0.144943	18.0071	0.144948	18.1066	0.144918	18.1328
	0.146004	17.163	0.145924	17.8155	0.145923	17.9986	0.145911	18.1021	0.145927	18.1125
	0.147006	17.1842	0.146936	17.7865	0.146917	18.0059	0.146918	18.1085	0.146938	18.1409
	0.147989	17.1678	0.147926	17.7815	0.147914	18.0207	0.147931	18.1154	0.1479	18.1296
	0.148983	17.1746	0.148902	17.7892	0.148914	18.023	0.148906	18.1093	0.148914	18.1494
	0.149985	17.1806	0.149943	17.7666	0.149914	18.0489	0.149917	18.1406	0.149892	18.1558
	0.150997	17.1755	0.150938	17.7932	0.15092	18.0436	0.150901	18.1275	0.150892	18.1416
	0.151982	17.1785	0.151923	17.7638	0.151926	18.0358	0.151912	18.1351	0.1519	18.1641
	0.152991	17.1567	0.152916	17.7585	0.152941	18.0328	0.152927	18.1367	0.152917	18.1392
	0.153981	17.1459	0.153938	17.7788	0.153907	18.0329	0.153915	18.1149	0.153909	18.1433
	0.154989	17.1361	0.15493	17.7651	0.15492	18.053	0.154913	18.1531	0.154917	18.1531
	0.155992	17.1318	0.15592	17.8026	0.155921	18.0112	0.155913	18.1197	0.155926	18.1292
	0.157002	17.1352	0.156924	17.7945	0.156914	18.0225	0.156913	18.1112	0.156912	18.1659
	0.158014	17.127	0.157924	17.7914	0.15793	18.0251	0.157931	18.1024	0.157918	18.1529
	0.159006	17.1443	0.158925	17.8191	0.158918	17.9886	0.158928	18.0755	0.15891	18.1578
	0.160003	17.1529	0.15992	17.7922	0.159924	18.0099	0.15992	18.0917	0.159929	18.1718
	0.161003	17.1569	0.160907	17.8178	0.160929	17.982	0.16092	18.0488	0.160904	18.136
	0.162006	17.1553	0.161939	17.7903	0.161913	17.9728	0.161924	18.0455	0.161925	18.1522
	0.163	17.1645	0.162925	17.7755	0.162936	17.9616	0.162927	18.0484	0.16292	18.1305
	0.164	17.1802	0.163908	17.8087	0.163926	17.9323	0.163916	18.0288	0.163908	18.1341
	0.164996	17.1685	0.164935	17.7902	0.16492	17.9626	0.164926	18.0662	0.164918	18.1475
	0.166018	17.1862	0.165912	17.8233	0.165933	17.9486	0.165928	18.0452	0.165924	18.1169
	0.167004	17.1598	0.166947	17.7995	0.166935	17.9461	0.166927	18.0542	0.166924	18.1429
	0.168	17.158	0.167933	17.7872	0.167942	17.9512	0.167938	18.0811	0.167921	18.1214
	0.169012	17.1609	0.168939	17.8019	0.16895	17.9241	0.168948	18.0675	0.168929	18.1146
	0.170012	17.1471	0.169946	17.7787	0.169935	17.9651	0.169909	18.1	0.169937	18.1478
	0.171024	17.1443	0.170941	17.8004	0.170934	17.959	0.170913	18.0794	0.17093	18.1337
	0.172011	17.1241	0.17194	17.7996	0.171936	17.9587	0.171936	18.0872	0.171929	18.1713
	0.172983	17.1328	0.172928	17.7974	0.172927	17.9792	0.172938	18.1081	0.172952	18.1493
	0.174	17.1376	0.173941	17.8319	0.173928	17.9512	0.173913	18.0721	0.173931	18.1392
	0.17501	17.1264	0.174947	17.8086	0.174923	17.9898	0.174913	18.1112	0.174944	18.1576
	0.176027	17.1477	0.175949	17.8422	0.175939	17.9615	0.175926	18.0873	0.175929	18.1187
	0.177007	17.139	0.176979	17.8296	0.17693	17.962	0.17694	18.0836	0.176922	18.1467
	0.17801	17.1476	0.177951	17.8035	0.17794	17.9891	0.177925	18.0961	0.177934	18.1279
	0.179041	17.1737	0.178952	17.8236	0.178946	17.9568	0.178936	18.0657	0.178928	18.1076
	0.18001	17.1418	0.179958	17.801	0.179923	17.9937	0.179929	18.0993	0.179943	18.1412
	0.181	17.1739	0.180942	17.8201	0.180943	17.9649	0.180931	18.0869	0.180945	18.0964
	0.182018	17.1587	0.181962	17.8034	0.181952	17.9673	0.181949	18.0902	0.181923	18.1094
	0.182998	17.1496	0.182953	17.7852	0.182921	17.9901	0.182944	18.1179	0.182937	18.1099
	0.184009	17.1669	0.183939	17.8196	0.183924	17.9557	0.183923	18.0906	0.18393	18.1091
	0.185023	17.123	0.184948	17.8014	0.184927	17.9994	0.184923	18.1218	0.184926	18.1518
	0.185993	17.1569	0.185968	17.8081	0.185948	17.9768	0.185929	18.0956	0.185937	18.1357
	0.187001	17.1402	0.186941	17.803	0.186933	17.9734	0.186939	18.0831	0.186916	18.1645
	0.18798	17.1365	0.187923	17.8034	0.187929	17.997	0.187921	18.11	0.187917	18.1598
	0.189006	17.1409	0.18896	17.832	0.188923	17.9664	0.188918	18.0874	0.188939	18.162
	0.189998	17.097	0.189957	17.8278	0.189915	17.9888	0.189909	18.1004	0.189918	18.1948
	0.190997	17.139	0.19095	17.8381	0.190938	17.9538	0.190934	18.0803	0.190934	18.1772
	0.191999	17.1384	0.191945	17.8476	0.191923	17.9331	0.19193	18.0596	0.191933	18.1919
	0.193008	17.1389	0.192948	17.8478	0.192929	17.9657	0.192912	18.0876	0.192932	18.1777
	0.194	17.1782	0.193934	17.8647	0.193941	17.9327	0.193939	18.0568	0.193935	18.1563
	0.195028	17.1631	0.194959	17.8512	0.194936	17.9613	0.194936	18.0913	0.194913	18.1789
	0.19601	17.2111	0.195953	17.8502	0.195942	17.9324	0.195943	18.0854	0.195934	18.1567
	0.19701	17.1976	0.196934	17.8407	0.196958	17.9292	0.196935	18.0632	0.196928	18.1589
	0.19802	17.1799	0.197943	17.8336	0.197935	17.9621	0.197918	18.0908	0.197939	18.1565
	0.198998	17.2023	0.198935	17.835	0.198934	17.9217	0.198923	18.0639	0.19893	18.1511
	0.200028	17.1618	0.199965	17.8227	0.199941	17.9688	0.199947	18.1036	0.199939	18.1478
	0.200995	17.184	0.20094	17.8158	0.200944	17.9535	0.200948	18.1043	0.200935	18.124
	0.202005	17.1641	0.20193	17.8086	0.201946	17.9451	0.20193	18.118	0.201954	18.1166
	0.203022	17.1393	0.202948	17.8055	0.202947	17.9928	0.202928	18.1418	0.202936	18.117
	0.204018	17.1571	0.203938	17.8073	0.203948	17.9823	0.20394	18.122	0.203942	18.1237
	0.205021	17.1149	0.204936	17.795	0.204941	18.0161	0.204941	18.1408	0.204927	18.1319
	0.206	17.1482	0.205949	17.8002	0.205943	18.0072	0.205937	18.1325	0.205938	18.1173
	0.207018	17.1417	0.206953	17.7961	0.206949	18.0026	0.206946	18.1292	0.206951	18.1285
	0.208032	17.1181	0.207954	17.815	0.207941	18.0424	0.207923	18.1191	0.207942	18.1414
	0.209036	17.1564	0.208958	17.8044	0.208931	18.0229	0.208947	18.0917	0.208934	18.1441
	0.210012	17.1303	0.209955	17.8093	0.209947	18.047	0.209945	18.0948	0.209933	18.1373
	0.211023	17.1684	0.21097	17.8077	0.210952	18.0373	0.210922	18.0861	0.210969	18.1346
	0.212011	17.1685	0.211971	17.8028	0.211949	18.0189	0.211947	18.0719	0.211948	18.1318
	0.213034	17.1568	0.212943	17.8208	0.212934	18.0515	0.212929	18.0951	0.212928	18.1239
	0.214001	17.2024	0.213966	17.8091	0.21394	18.0124	0.213937	18.0752	0.213938	18.1301
	0.215014	17.1802	0.214962	17.8237	0.214946	18.0116	0.214935	18.0829	0.214951	18.1351
	0.216029	17.1892	0.215971	17.8383	0.215964	17.9956	0.215933	18.0811	0.215954	18.1411
	0.217022	17.1862	0.216972	17.8182	0.216952	17.9797	0.216974	18.071	0.216972	18.1505
	0.218041	17.1714	0.217971	17.83	0.217965	17.9881	0.217962	18.0756	0.217954	18.1467
	0.219042	17.2043	0.218987	17.8053	0.218967	17.956	0.218964	18.0575	0.218976	18.1626
	0.220038	17.1791	0.219968	17.8073	0.21996	17.9661	0.219946	18.0533	0.219959	18.149
	0.221041	17.1834	0.220975	17.8164	0.220971	17.9617	0.220964	18.0575	0.220964	18.1619
	0.22204	17.1658	0.221993	17.8003	0.221971	17.9533	0.221959	18.0539	0.221975	18.1739
	0.223049	17.1325	0.222964	17.8307	0.22296	17.9738	0.222929	18.0559	0.222944	18.1627
	0.22403	17.1555	0.223952	17.8125	0.223968	17.9565	0.223949	18.0633	0.22395	18.1872
	0.225046	17.1102	0.224973	17.8108	0.224978	17.9644	0.224961	18.0745	0.224976	18.1742
	0.226034	17.1016	0.225973	17.8246	0.225937	17.9733	0.22594	18.0742	0.225942	18.1831
	0.227024	17.0955	0.22694	17.8012	0.226945	17.9724	0.226924	18.0887	0.226927	18.18
	0.228042	17.0965	0.227946	17.8384	0.227944	18.0008	0.227929	18.0826	0.227924	18.1539
	0.229024	17.1507	0.228962	17.8088	0.22895	17.9953	0.228937	18.0978	0.228938	18.1627
	0.230043	17.1417	0.229973	17.8043	0.229941	17.9905	0.229938	18.0997	0.229934	18.1404
	0.231016	17.1461	0.230965	17.8314	0.230952	17.9845	0.230925	18.0905	0.230925	18.1413
	0.232019	17.1492	0.231951	17.8162	0.231947	17.9794	0.231941	18.1017	0.231911	18.1381
	0.233024	17.1378	0.232942	17.8418	0.232946	17.9866	0.232947	18.0918	0.232928	18.1142
	0.234026	17.1542	0.233962	17.8308	0.233953	17.9656	0.233945	18.0962	0.233931	18.1375
	0.235043	17.1408	0.234968	17.8218	0.234951	17.9642	0.234937	18.0877	0.234936	18.1088
	0.23604	17.1465	0.235971	17.8381	0.235959	17.9611	0.23594	18.082	0.235939	18.1164
	0.237007	17.1511	0.236955	17.8113	0.236954	17.9579	0.236958	18.0953	0.23693	18.1456
	0.23803	17.1462	0.237953	17.8314	0.237947	17.9624	0.237946	18.0695	0.237949	18.1215
	0.239042	17.1607	0.238953	17.814	0.238977	17.9522	0.238938	18.0556	0.238947	18.1582
	0.240035	17.1403	0.239979	17.7969	0.239969	17.9619	0.23996	18.0438	0.239952	18.1547
	0.241016	17.1445	0.240974	17.8275	0.240943	17.9687	0.240949	18.0392	0.240938	18.163
	0.242016	17.1333	0.241979	17.8093	0.241957	17.9716	0.241944	18.0665	0.241953	18.1859
	0.243047	17.1277	0.24296	17.841	0.24297	17.9665	0.242958	18.0437	0.242928	18.1666
	0.244038	17.1366	0.243973	17.8193	0.243949	17.9673	0.243942	18.0532	0.243938	18.2104
	0.245055	17.1297	0.24499	17.81	0.244962	17.9656	0.244961	18.0638	0.244947	18.1839
	0.246045	17.1298	0.245983	17.8314	0.245966	17.9706	0.245959	18.0498	0.245958	18.1747
	0.247034	17.1392	0.24697	17.7979	0.246965	17.9728	0.246936	18.0789	0.246937	18.1989
	0.248052	17.1429	0.247969	17.8274	0.247971	17.9707	0.24796	18.0533	0.247948	18.1733
	0.249056	17.1318	0.248994	17.8112	0.248983	17.9693	0.248944	18.06	0.248941	18.2107
	0.250041	17.1499	0.249992	17.7891	0.249974	17.9824	0.249949	18.0687	0.249951	18.1832
	0.25104	17.1647	0.250979	17.8204	0.250965	17.983	0.250963	18.0462	0.250955	18.175
	0.252035	17.1488	0.251976	17.7885	0.251965	17.997	0.251954	18.0826	0.251964	18.2008
	0.253041	17.1503	0.252972	17.7987	0.252962	17.987	0.252954	18.0716	0.252952	18.1747
	0.254038	17.134	0.254	17.7896	0.253961	17.9848	0.253953	18.087	0.253944	18.2001
	0.255049	17.1187	0.254976	17.7668	0.254976	17.9725	0.254964	18.1091	0.25495	18.1804
	0.256053	17.118	0.255979	17.8013	0.255961	17.9569	0.255974	18.0805	0.255963	18.1682
	0.257051	17.1167	0.256991	17.7705	0.256981	17.9761	0.256965	18.1294	0.256962	18.1923
	0.258072	17.1278	0.25799	17.7788	0.257973	17.9618	0.257962	18.1149	0.25795	18.1466
	0.259051	17.1255	0.258988	17.783	0.258967	17.9814	0.258963	18.1043	0.258944	18.1574
	0.260061	17.1339	0.259995	17.7885	0.259978	17.9957	0.259959	18.1147	0.259975	18.1325
	0.26106	17.144	0.260974	17.8003	0.260975	17.9795	0.260963	18.0707	0.260938	18.1268
	0.262033	17.1383	0.26199	17.7863	0.261981	17.998	0.261948	18.1029	0.261943	18.1547
	0.26306	17.156	0.26298	17.8028	0.262976	17.9921	0.262965	18.0773	0.262949	18.1311
	0.264057	17.1591	0.26398	17.8128	0.263965	18.0031	0.263975	18.0642	0.263937	18.1624
	0.265053	17.1701	0.265004	17.8093	0.264984	18.0017	0.264969	18.0833	0.264971	18.1603
	0.26604	17.1785	0.265971	17.8238	0.265956	17.9659	0.265954	18.0355	0.265949	18.161
	0.267051	17.1674	0.266997	17.8184	0.266976	17.9977	0.266954	18.0669	0.266942	18.1976
	0.268054	17.1973	0.268	17.8249	0.267985	17.9738	0.267969	18.038	0.267957	18.1849
	0.269065	17.1804	0.268999	17.828	0.268976	17.969	0.268978	18.0352	0.268968	18.1997
	0.270055	17.182	0.270007	17.8176	0.269988	17.9701	0.269967	18.0639	0.269972	18.2055
	0.271064	17.1964	0.270981	17.8299	0.270973	17.9175	0.270976	18.032	0.270981	18.1886
	0.272067	17.1698	0.271973	17.8169	0.27196	17.9507	0.271956	18.0797	0.271961	18.2067
	0.273053	17.1992	0.272985	17.8123	0.272975	17.9344	0.272983	18.0681	0.272958	18.1782
	0.274064	17.184	0.273995	17.8078	0.273971	17.9502	0.273982	18.0691	0.273973	18.178
	0.275055	17.1689	0.274979	17.795	0.275011	17.9633	0.274975	18.0986	0.274971	18.1738
	0.276055	17.1894	0.275996	17.7863	0.27599	17.9486	0.275968	18.0794	0.27596	18.1847
	0.277057	17.1502	0.276983	17.7812	0.276986	17.9894	0.27698	18.1115	0.276963	18.2035
	0.278074	17.18	0.278021	17.7792	0.277987	17.9738	0.27798	18.1041	0.277962	18.1897
	0.279075	17.1553	0.279017	17.7638	0.278986	17.9854	0.278974	18.0976	0.27898	18.2006
	0.280059	17.1401	0.279989	17.7789	0.280008	18.0007	0.279948	18.1126	0.279992	18.201
	0.28108	17.1523	0.280983	17.771	0.280989	17.9726	0.280963	18.0717	0.280961	18.187
	0.282074	17.1275	0.281977	17.7837	0.281958	17.9896	0.281961	18.0907	0.281954	18.2
	0.283058	17.1751	0.282998	17.7965	0.28298	17.9571	0.282972	18.0784	0.282971	18.1905
	0.284045	17.1696	0.283989	17.7928	0.283969	17.9641	0.283973	18.0671	0.283978	18.1981
	0.285068	17.1594	0.284996	17.813	0.284985	17.9785	0.284972	18.0975	0.284978	18.1986
	0.286054	17.184	0.286001	17.8149	0.285973	17.9624	0.285973	18.0921	0.285963	18.2049
	0.287064	17.144	0.287007	17.8096	0.286981	17.9955	0.28698	18.1178	0.286975	18.1861
	0.288049	17.1841	0.287993	17.8033	0.28798	17.9727	0.287994	18.1045	0.287963	18.1735
	0.289049	17.1691	0.288994	17.7859	0.288971	17.9655	0.288965	18.0879	0.288953	18.1657
	0.290041	17.1472	0.290001	17.8062	0.289986	17.9773	0.289969	18.1136	0.289964	18.1509
	0.29105	17.1794	0.290979	17.7988	0.290999	17.9571	0.290985	18.092	0.290947	18.1601
	0.29206	17.143	0.291983	17.8103	0.291985	18.0042	0.291983	18.0859	0.291963	18.1469
	0.293069	17.1727	0.293018	17.8128	0.293	17.9724	0.29299	18.0799	0.292988	18.1486
	0.294073	17.1572	0.29403	17.8022	0.293988	17.9806	0.293999	18.0644	0.29399	18.1635
	0.295081	17.1388	0.295026	17.836	0.295006	18.0049	0.294986	18.0811	0.294968	18.1712
	0.296085	17.1638	0.296013	17.8232	0.296004	17.9676	0.296002	18.0609	0.295983	18.1889
	0.297087	17.1335	0.297016	17.819	0.296993	17.993	0.296995	18.0623	0.296982	18.1908
	0.298072	17.1645	0.298026	17.822	0.298022	17.9652	0.298013	18.0694	0.298002	18.2143
	0.2991	17.1504	0.29903	17.794	0.299029	17.9527	0.299016	18.0661	0.298974	18.2116
	0.300072	17.1379	0.300002	17.8197	0.3	17.9794	0.299983	18.0914	0.299975	18.1961
	0.301083	17.1749	0.301004	17.7993	0.301002	17.9524	0.301016	18.0838	0.300978	18.1992
	0.30208	17.1391	0.302012	17.7914	0.301991	17.986	0.302005	18.0762	0.301987	18.1706
	0.303062	17.1647	0.303009	17.8089	0.303007	17.9534	0.302988	18.0781	0.30297	18.1633
	0.304074	17.1519	0.304026	17.7821	0.304014	17.958	0.304011	18.0777	0.303965	18.1756
	0.305063	17.1314	0.304999	17.8153	0.304985	17.9999	0.304981	18.1009	0.304959	18.16
	0.306084	17.1741	0.306013	17.7909	0.305998	17.9604	0.305999	18.0968	0.305978	18.1995
	0.307063	17.1527	0.307016	17.781	0.307002	17.9799	0.306984	18.0904	0.306974	18.1697
	0.308052	17.1767	0.308023	17.8034	0.30801	17.9529	0.307968	18.0859	0.307983	18.1646
	0.309075	17.1783	0.309	17.7824	0.309003	17.9376	0.309009	18.0806	0.308974	18.1636
	0.310067	17.1538	0.310017	17.8175	0.309995	17.9647	0.309989	18.0946	0.30997	18.1266
	0.311059	17.195	0.31101	17.7965	0.310997	17.9519	0.310994	18.0921	0.31098	18.1533
	0.312051	17.1516	0.312023	17.7803	0.311986	17.9811	0.311985	18.0824	0.311975	18.1356
	0.313065	17.1645	0.31301	17.8095	0.313004	17.9695	0.312984	18.0788	0.312982	18.1273
	0.314077	17.1559	0.314006	17.7821	0.314006	17.9644	0.313999	18.082	0.31398	18.1461
	0.315064	17.1302	0.31501	17.8089	0.314993	18.0005	0.315003	18.0684	0.314972	18.1011
	0.316069	17.1476	0.316015	17.7928	0.31601	17.9643	0.315994	18.0675	0.315984	18.1531
	0.317074	17.125	0.317029	17.7826	0.317021	17.9764	0.316997	18.0545	0.316997	18.1556
	0.318078	17.1384	0.31801	17.8142	0.318016	17.9781	0.318005	18.044	0.317977	18.167
	0.319088	17.1506	0.319039	17.7916	0.319028	17.9688	0.319015	18.0509	0.319012	18.1929
	0.320075	17.1387	0.320006	17.8134	0.319998	18.0082	0.319996	18.0334	0.319981	18.1688
	0.321067	17.1752	0.321018	17.804	0.321004	17.9805	0.320993	18.0412	0.320984	18.1984
	0.322085	17.1761	0.322029	17.794	0.322021	17.9788	0.322006	18.0597	0.322	18.1762
	0.323084	17.1838	0.32303	17.8215	0.323018	17.9719	0.323016	18.0566	0.322984	18.1574
	0.324106	17.178	0.324026	17.7901	0.324007	17.9591	0.324009	18.0795	0.323995	18.1913
	0.325085	17.1658	0.325033	17.8134	0.325001	17.9969	0.325006	18.0608	0.324999	18.1684
	0.326083	17.1852	0.326031	17.8037	0.326004	17.9681	0.326013	18.0659	0.325986	18.2041
	0.327095	17.1617	0.327032	17.7793	0.326998	17.9861	0.32702	18.0662	0.327017	18.1887
	0.328105	17.1678	0.328024	17.8054	0.328021	17.9804	0.328016	18.0409	0.328	18.179
	0.329082	17.1663	0.329036	17.7634	0.329021	17.9608	0.329021	18.0605	0.329015	18.2158
	0.330085	17.1394	0.33002	17.7805	0.330002	17.9967	0.330017	18.0418	0.329994	18.1832
	0.331081	17.1578	0.331023	17.7774	0.33102	17.9745	0.330994	18.0446	0.330986	18.2143
	0.332082	17.1142	0.332039	17.7733	0.332007	17.9696	0.332005	18.0463	0.332002	18.1978
	0.333084	17.1103	0.333032	17.7974	0.333009	17.971	0.333012	18.0312	0.332993	18.1898
	0.334079	17.1084	0.334032	17.7857	0.334005	17.957	0.334009	18.0773	0.33398	18.2215
	0.335077	17.1114	0.335034	17.7957	0.334994	17.9754	0.335004	18.0517	0.334993	18.1922
	0.336086	17.1232	0.336032	17.8027	0.336024	17.9701	0.336009	18.0577	0.335988	18.228
	0.337093	17.1204	0.337029	17.8016	0.337027	17.9818	0.337025	18.0852	0.337004	18.2114
	0.338107	17.1166	0.338034	17.8148	0.338021	17.9884	0.338014	18.0814	0.338009	18.1907
	0.339071	17.1246	0.339016	17.7839	0.339028	17.9915	0.338995	18.1238	0.338988	18.2154
	0.340095	17.1311	0.340028	17.794	0.340017	17.9962	0.340019	18.0937	0.339987	18.1812
	0.341092	17.1276	0.341011	17.8019	0.34101	17.9747	0.341006	18.0917	0.340992	18.1934
	0.342115	17.1353	0.342052	17.8045	0.342018	17.9696	0.342022	18.0913	0.342005	18.1813
	0.343082	17.1466	0.34304	17.8149	0.343009	17.9677	0.343018	18.07	0.343	18.1693
	0.344081	17.1483	0.344026	17.8036	0.344014	17.961	0.343999	18.0869	0.343979	18.1881
	0.345083	17.1571	0.345038	17.7972	0.34501	17.9764	0.344993	18.0598	0.344982	18.155
	0.346094	17.1575	0.34603	17.7968	0.346038	17.9751	0.346006	18.0605	0.346004	18.1612
	0.347092	17.152	0.347033	17.8132	0.34704	17.9651	0.34702	18.0673	0.34701	18.1644
	0.348098	17.1579	0.34801	17.8037	0.348006	17.9469	0.348003	18.0437	0.347994	18.1479
	0.349076	17.1725	0.349026	17.7987	0.349033	17.939	0.349002	18.0781	0.348978	18.1738
	0.350089	17.1634	0.350052	17.7926	0.350014	17.939	0.349996	18.0652	0.350004	18.15
	0.351106	17.1514	0.351014	17.7878	0.351014	17.949	0.351026	18.0635	0.350984	18.1715
	0.352072	17.1491	0.35205	17.7833	0.352033	17.9568	0.352015	18.0898	0.352003	18.1734
	0.353091	17.1531	0.353014	17.7752	0.353021	17.958	0.353015	18.0556	0.352995	18.1856
	0.354088	17.1352	0.354017	17.7715	0.354032	17.9609	0.353989	18.0983	0.353985	18.2109
	0.355094	17.1536	0.355019	17.7671	0.355015	17.9414	0.355019	18.0872	0.355019	18.205
	0.356093	17.1427	0.356037	17.7627	0.356019	17.9395	0.35602	18.085	0.356016	18.2038
	0.357102	17.1546	0.357034	17.7652	0.35703	17.9204	0.357033	18.1128	0.357017	18.2016
	0.35811	17.1645	0.358023	17.7694	0.358017	17.9161	0.358017	18.0756	0.357982	18.1966
	0.359087	17.1532	0.359013	17.7872	0.359015	17.9227	0.358991	18.109	0.358995	18.1983
	0.360084	17.1708	0.360033	17.8048	0.360013	17.9275	0.360009	18.0902	0.360004	18.1893
	0.361088	17.1522	0.361039	17.8091	0.361024	17.9345	0.361023	18.092	0.361021	18.1804
	0.362079	17.1497	0.362042	17.8292	0.362042	17.9382	0.362023	18.1139	0.361997	18.1789
	0.363096	17.1527	0.36303	17.828	0.363024	17.9411	0.36301	18.0773	0.362996	18.1694
	0.364091	17.1303	0.364027	17.8284	0.364031	17.9684	0.364009	18.0994	0.364002	18.1672
	0.365115	17.1545	0.365038	17.8241	0.365043	17.9697	0.365021	18.0816	0.365014	18.1632
	0.366114	17.1386	0.366047	17.8038	0.366017	17.9802	0.366033	18.0795	0.366	18.16
	0.367095	17.1335	0.367047	17.829	0.367035	17.9945	0.367023	18.1013	0.367	18.1616
	0.368099	17.148	0.36806	17.8035	0.368046	17.9824	0.368021	18.0609	0.368009	18.1796
	0.369108	17.1267	0.369022	17.8112	0.369035	18.0182	0.369001	18.0717	0.369002	18.1719
	0.370085	17.162	0.370055	17.8286	0.370025	18.0006	0.370023	18.0495	0.370026	18.1802
	0.37111	17.1529	0.371029	17.8238	0.371032	17.9996	0.371034	18.0139	0.371012	18.1873
	0.372094	17.1618	0.37207	17.8635	0.372049	18.0002	0.372014	18.0496	0.371998	18.1863
	0.373123	17.1754	0.373047	17.8309	0.373029	17.9778	0.373039	18.0289	0.373011	18.1988
	0.374117	17.1502	0.374035	17.8235	0.37404	17.9971	0.374001	18.0483	0.374021	18.1856
	0.375114	17.1869	0.375066	17.8405	0.37503	17.9758	0.375038	18.0491	0.375022	18.1856
	0.376104	17.1713	0.376048	17.8179	0.376031	17.9561	0.376047	18.0429	0.376017	18.1848
	0.377115	17.1688	0.377053	17.852	0.377047	17.9508	0.377029	18.0625	0.377034	18.1593
	0.378106	17.1902	0.378064	17.8243	0.37806	17.9234	0.378047	18.0378	0.378023	18.2034
	0.379123	17.1585	0.379039	17.8101	0.379048	17.9478	0.379023	18.0371	0.379025	18.1798
	0.380112	17.1923	0.380039	17.8148	0.380046	17.9254	0.380034	18.0363	0.380018	18.1835
	0.381105	17.1641	0.381033	17.7896	0.381028	17.9313	0.381052	18.0287	0.381026	18.2078
	0.382106	17.1664	0.382058	17.8255	0.382047	17.9475	0.382014	18.0649	0.382015	18.192
	0.38309	17.201	0.383025	17.799	0.383032	17.9203	0.383024	18.0451	0.382983	18.2326
	0.384106	17.1673	0.384036	17.7895	0.384022	17.9667	0.384019	18.0527	0.384015	18.2058
	0.385094	17.2016	0.385043	17.8127	0.385015	17.9525	0.385021	18.0735	0.384992	18.2073
	0.386119	17.1767	0.38603	17.783	0.38601	17.9567	0.386043	18.0686	0.385998	18.2238
	0.387105	17.159	0.387024	17.8015	0.387045	17.9841	0.387031	18.0793	0.387	18.193
	0.388102	17.1826	0.388038	17.7861	0.388044	17.9499	0.388025	18.0674	0.387998	18.2237
	0.38909	17.1442	0.389029	17.7943	0.389026	17.9909	0.389033	18.0741	0.38899	18.2004
	0.390083	17.1655	0.390049	17.8187	0.390056	17.9668	0.390008	18.066	0.38999	18.1922
	0.391096	17.1476	0.391015	17.7878	0.391014	17.9602	0.391037	18.0595	0.391002	18.2056
	0.392108	17.1238	0.392022	17.8267	0.392042	17.9893	0.392018	18.0724	0.391985	18.1685
	0.393096	17.1595	0.393024	17.8171	0.39304	17.967	0.39302	18.0677	0.392996	18.1926
	0.394097	17.1319	0.394047	17.8061	0.39401	18.0169	0.394031	18.0461	0.394005	18.1632
	0.395117	17.1702	0.395056	17.8374	0.395057	17.9958	0.395054	18.0424	0.395029	18.147
	0.396108	17.1593	0.396047	17.815	0.396049	17.9837	0.396038	18.0564	0.396012	18.1754
	0.397133	17.1428	0.397041	17.8508	0.397056	18.0038	0.397042	18.0494	0.397013	18.1541
	0.39811	17.1806	0.398052	17.8351	0.398055	17.9726	0.398027	18.0362	0.39801	18.1897
	0.399114	17.1398	0.39905	17.8323	0.399023	18.0137	0.399021	18.0356	0.399026	18.1768
	0.400104	17.1663	0.400048	17.8614	0.400055	17.9955	0.400027	18.0394	0.399999	18.1741
	0.401124	17.1487	0.401071	17.8358	0.401057	17.9829	0.401059	18.045	0.401015	18.2241
	0.402121	17.1283	0.402042	17.8484	0.402072	18.0116	0.402039	18.0275	0.402007	18.1999
	0.403094	17.1716	0.403064	17.8459	0.403036	17.9779	0.403048	18.0337	0.403008	18.2339
	0.404114	17.1406	0.404058	17.8319	0.404039	17.997	0.40405	18.0346	0.404025	18.2266
	0.405123	17.1576	0.405033	17.8431	0.405053	17.9797	0.405039	18.0279	0.405016	18.2155
	0.406128	17.1478	0.406071	17.801	0.406064	17.9624	0.406069	18.0547	0.406013	18.2472
	0.407115	17.1351	0.407058	17.8076	0.407068	17.9826	0.407061	18.0472	0.407019	18.2083
	0.408102	17.1857	0.408039	17.7898	0.408048	17.9477	0.408056	18.0656	0.408014	18.2297
	0.409115	17.1594	0.409064	17.7864	0.409034	17.9745	0.409066	18.0685	0.40902	18.21
	0.410109	17.1741	0.410042	17.8202	0.410055	17.9552	0.410042	18.0664	0.41003	18.205
	0.411117	17.1665	0.41106	17.8129	0.411072	17.9332	0.411064	18.0834	0.411015	18.2382
	0.412138	17.1416	0.412051	17.8425	0.412049	17.9667	0.412068	18.0823	0.412017	18.2051
	0.413114	17.1774	0.413053	17.8323	0.413053	17.94	0.413051	18.097	0.413006	18.2239
	0.414121	17.1481	0.414075	17.8221	0.414036	17.9648	0.414068	18.0915	0.414041	18.2047
	0.415143	17.1436	0.415061	17.8489	0.415053	17.9491	0.415054	18.0738	0.415017	18.1963
	0.416116	17.1242	0.416068	17.8334	0.416069	17.9368	0.416053	18.0987	0.416036	18.2159
	0.417125	17.1006	0.417088	17.8403	0.417049	17.9794	0.417075	18.0819	0.417017	18.1845
	0.41812	17.1354	0.41805	17.8295	0.418047	17.9454	0.418036	18.095	0.418016	18.1913
	0.419133	17.0966	0.419049	17.8223	0.419054	17.9615	0.419066	18.1019	0.419031	18.1916
	0.420148	17.1147	0.420058	17.8305	0.420054	17.9668	0.420049	18.0744	0.420045	18.1795
	0.421134	17.1198	0.421094	17.8109	0.421073	17.9543	0.42107	18.0998	0.421015	18.1974
	0.422124	17.1233	0.422058	17.8073	0.422035	17.982	0.422069	18.0817	0.422028	18.1857
	0.423121	17.1656	0.423064	17.8169	0.423059	17.9591	0.423059	18.0642	0.423019	18.1872
	0.424116	17.166	0.424047	17.8264	0.424057	17.9659	0.424071	18.0734	0.424018	18.1864
	0.425137	17.171	0.425058	17.8205	0.42506	17.9724	0.425062	18.0441	0.425031	18.1903
	0.426121	17.1596	0.426067	17.8111	0.426071	17.9655	0.426068	18.0713	0.426034	18.2138
	0.427119	17.1481	0.427072	17.8123	0.427055	17.9828	0.427056	18.058	0.427025	18.214
	0.428098	17.1516	0.428038	17.8128	0.428059	17.9537	0.428059	18.055	0.428021	18.2192
	0.429123	17.1326	0.42906	17.8131	0.429065	17.9539	0.429046	18.0661	0.42903	18.2177
	0.430129	17.123	0.430053	17.8034	0.430053	17.9477	0.430055	18.0344	0.430015	18.2225
	0.431125	17.1255	0.431054	17.7981	0.431049	17.9306	0.431053	18.0732	0.431012	18.2194
	0.432125	17.113	0.432068	17.8003	0.432068	17.9533	0.432052	18.0571	0.432035	18.2031
	0.433134	17.1348	0.43306	17.7958	0.433064	17.9281	0.433053	18.065	0.433042	18.2033
	0.43414	17.1341	0.434055	17.7928	0.434075	17.9393	0.434036	18.0915	0.434045	18.2033
	0.43512	17.1437	0.435061	17.7879	0.435058	17.9369	0.435054	18.0701	0.435015	18.2166
	0.436114	17.1415	0.436064	17.7803	0.436055	17.9392	0.436044	18.1015	0.43601	18.2215
	0.437115	17.1466	0.437049	17.7741	0.437062	17.9587	0.437055	18.0739	0.43703	18.211
	0.438119	17.1548	0.438056	17.7652	0.438054	17.9578	0.438057	18.0574	0.438032	18.2018
	0.439137	17.16	0.439066	17.7974	0.439069	17.9654	0.439032	18.0926	0.439026	18.1858
	0.440125	17.1574	0.440079	17.7865	0.440039	17.9566	0.440048	18.064	0.440014	18.1866
	0.441103	17.1482	0.441067	17.787	0.441074	17.9575	0.441036	18.0933	0.441026	18.179
	0.442142	17.1506	0.442071	17.7903	0.442058	17.9606	0.442038	18.074	0.442026	18.1774
	0.443133	17.1469	0.443074	17.791	0.443062	17.952	0.443053	18.0513	0.44303	18.1716
	0.444126	17.1352	0.44406	17.8283	0.444066	17.9598	0.444062	18.0753	0.444028	18.1537
	0.445119	17.1241	0.445059	17.8088	0.445054	17.9584	0.445053	18.0411	0.445038	18.1768
	0.446113	17.1199	0.446079	17.8175	0.446065	17.9566	0.446058	18.0716	0.446029	18.1616
	0.447132	17.1302	0.447072	17.8358	0.447053	17.9677	0.44706	18.0582	0.447029	18.1546
	0.448144	17.1231	0.448084	17.8265	0.448075	17.9671	0.448073	18.0373	0.448029	18.1581
	0.449139	17.1256	0.449075	17.8523	0.449065	17.9726	0.449046	18.0781	0.449021	18.1366
	0.450141	17.1363	0.450083	17.8366	0.450062	17.966	0.450051	18.0451	0.450037	18.1589
	0.45112	17.1332	0.451059	17.8291	0.451084	17.9673	0.451072	18.0722	0.451038	18.1519
	0.452158	17.1397	0.452082	17.8345	0.452065	17.9699	0.452077	18.07	0.452039	18.1593
	0.45314	17.1413	0.45311	17.8222	0.453064	17.9692	0.453076	18.0505	0.453037	18.1806
	0.454149	17.1494	0.454081	17.844	0.45409	17.9729	0.45406	18.0896	0.45404	18.1616
	0.455143	17.1622	0.455069	17.8167	0.455069	17.9612	0.455081	18.0596	0.45505	18.1992
	0.456134	17.1444	0.456101	17.8131	0.456067	17.9775	0.456038	18.0676	0.456045	18.1773
	0.457144	17.1599	0.457077	17.8159	0.457076	17.9637	0.457062	18.0663	0.457034	18.1753
	0.458155	17.1351	0.458086	17.7826	0.458061	17.9626	0.458066	18.0464	0.458046	18.1855
	0.459145	17.1423	0.459069	17.8061	0.459078	17.9544	0.459056	18.0843	0.459045	18.1629
	0.460161	17.1515	0.460078	17.7781	0.460069	17.9474	0.460081	18.0645	0.460042	18.201
	0.461145	17.1317	0.461076	17.7581	0.461075	17.965	0.461048	18.0802	0.461017	18.1821
	0.462144	17.1554	0.46205	17.7728	0.462069	17.9444	0.462068	18.0653	0.462014	18.1796
	0.46314	17.1427	0.463061	17.7545	0.463045	17.946	0.463071	18.0662	0.463032	18.2222
	0.464131	17.1528	0.464092	17.7938	0.464063	17.9537	0.464049	18.0981	0.46405	18.1959
	0.465133	17.1679	0.465065	17.7931	0.465063	17.9387	0.46506	18.077	0.465049	18.2324
	0.466134	17.1315	0.466074	17.8133	0.466062	17.9673	0.466084	18.0786	0.466019	18.2197
	0.467136	17.1553	0.467069	17.8393	0.467053	17.9552	0.467062	18.0793	0.467034	18.21
	0.468131	17.1343	0.468067	17.826	0.468033	17.9624	0.468054	18.0828	0.468044	18.2235
	0.469118	17.1348	0.469057	17.871	0.469052	17.9809	0.469056	18.1092	0.469043	18.1866
	0.470136	17.1465	0.470069	17.8456	0.470078	17.9769	0.470072	18.0803	0.47003	18.2062
	0.471151	17.116	0.471073	17.8282	0.471065	18.0126	0.471072	18.0892	0.471043	18.1932
	0.472144	17.1586	0.47209	17.867	0.47206	18.013	0.47207	18.0889	0.472054	18.1807
	0.473134	17.1374	0.473072	17.8308	0.473067	18.0067	0.473076	18.0852	0.473059	18.2015
	0.474147	17.1287	0.474086	17.85	0.474092	18.0169	0.474068	18.0772	0.474071	18.1687
	0.475157	17.1531	0.475094	17.8408	0.475082	17.9884	0.475069	18.0696	0.475035	18.1978
	0.476132	17.1111	0.476091	17.8193	0.476081	18.0263	0.476079	18.0644	0.476064	18.179
	0.477129	17.1451	0.477076	17.8463	0.47706	17.9938	0.477061	18.0742	0.47705	18.1624
	0.478151	17.1226	0.478081	17.8162	0.478069	17.9942	0.478078	18.0719	0.478052	18.2011
	0.479138	17.117	0.479093	17.8339	0.479068	18.0037	0.479075	18.0533	0.479052	18.1786
	0.480171	17.153	0.480104	17.8237	0.48007	17.9762	0.480074	18.0427	0.480036	18.202
	0.481153	17.1186	0.481112	17.8201	0.481076	18.0257	0.481091	18.0444	0.481047	18.2051
	0.482156	17.1594	0.48208	17.86	0.48208	17.996	0.482064	18.0465	0.482056	18.1888
	0.483143	17.1536	0.48308	17.8352	0.483075	17.9855	0.483077	18.0595	0.48306	18.236
	0.484161	17.152	0.484087	17.8467	0.48408	17.9928	0.484074	18.0541	0.48407	18.2131
	0.485144	17.1818	0.485086	17.8343	0.485071	17.9634	0.485073	18.0626	0.485042	18.2289
	0.486147	17.1523	0.486081	17.8132	0.486072	17.9951	0.48608	18.07	0.486066	18.2275
	0.487152	17.1938	0.487076	17.8334	0.487063	17.9631	0.487049	18.0775	0.487058	18.2187
	0.488139	17.172	0.488076	17.7957	0.488073	17.9547	0.488071	18.091	0.48806	18.2417
	0.489182	17.1656	0.48908	17.8101	0.489074	17.9714	0.489079	18.0693	0.489069	18.22
	0.490152	17.2087	0.490074	17.7947	0.490075	17.942	0.490071	18.0728	0.490052	18.2327
	0.491148	17.1701	0.491076	17.7853	0.491068	17.9807	0.491081	18.0808	0.491061	18.2367
	0.492157	17.1849	0.492088	17.802	0.492086	17.9537	0.492102	18.0742	0.492062	18.2174
	0.493162	17.1546	0.49308	17.7833	0.493085	17.9517	0.493094	18.0988	0.493052	18.2344
	0.49417	17.123	0.494076	17.7943	0.494085	17.9819	0.494092	18.0858	0.494057	18.2084
	0.49514	17.1458	0.49508	17.8082	0.495072	17.9579	0.495068	18.0896	0.495056	18.216
	0.49617	17.1127	0.496089	17.7941	0.496079	17.998	0.496069	18.0853	0.496033	18.2109
	0.497137	17.1436	0.497074	17.8059	0.497053	17.9916	0.49708	18.0543	0.497055	18.1948
	0.498174	17.1384	0.4981	17.8017	0.498091	17.991	0.498074	18.0762	0.49807	18.2117
	0.499181	17.1247	0.499105	17.8056	0.499084	18.0231	0.499085	18.062	0.499072	18.1993
	0.500137	17.1669	0.500088	17.8089	0.500064	17.9829	0.500075	18.0639	0.500058	18.1954
	0.501136	17.1425	0.50108	17.8172	0.50106	18.001	0.501093	18.0634	0.501043	18.203
	0.502135	17.1653	0.502075	17.836	0.502069	17.9805	0.502071	18.03	0.502041	18.2139
	0.503148	17.1497	0.503105	17.8395	0.503079	17.9789	0.50308	18.0578	0.503047	18.2172
	0.504147	17.1241	0.504094	17.8454	0.504079	18.0194	0.504078	18.0268	0.50407	18.2162
	0.505151	17.1587	0.505074	17.841	0.505069	17.9807	0.505083	18.0314	0.505061	18.2178
	0.506138	17.1247	0.506096	17.839	0.506048	18.0029	0.506067	18.0345	0.506029	18.2071
	0.507139	17.1489	0.50709	17.8364	0.507054	17.975	0.50709	18.0114	0.507043	18.2075
	0.508161	17.1474	0.50808	17.8254	0.508061	17.9581	0.508087	18.0526	0.508049	18.2191
	0.509165	17.1277	0.509082	17.801	0.509065	17.9713	0.509081	18.0255	0.509054	18.2287
	0.510143	17.1633	0.510078	17.7922	0.510083	17.9353	0.510086	18.0213	0.510064	18.2351
	0.511169	17.1525	0.511101	17.7923	0.511097	17.9526	0.511092	18.0525	0.511055	18.2429
	0.512168	17.1578	0.512083	17.7797	0.512096	17.9298	0.512084	18.0427	0.512065	18.2618
	0.513173	17.143	0.51307	17.7822	0.513088	17.9144	0.513078	18.0756	0.513073	18.2492
	0.514175	17.1188	0.514105	17.7652	0.514084	17.9528	0.514105	18.0546	0.514071	18.2514
	0.515144	17.1429	0.515075	17.7589	0.515077	17.9316	0.515083	18.0394	0.515071	18.2362
	0.516159	17.1265	0.516102	17.7588	0.516067	17.9522	0.51608	18.0579	0.51605	18.1987
	0.517154	17.1202	0.517106	17.7458	0.517086	17.9359	0.517106	18.0387	0.517063	18.228
	0.518165	17.126	0.518085	17.7535	0.518083	17.9338	0.518079	18.069	0.518075	18.2108
	0.519158	17.1101	0.519083	17.7588	0.519076	17.9707	0.519103	18.0414	0.519067	18.2174
	0.520177	17.1476	0.520078	17.7586	0.520081	17.9422	0.5201	18.0293	0.52007	18.2292
	0.521159	17.1305	0.521091	17.784	0.521085	17.9567	0.521088	18.0657	0.521054	18.2039
	0.522188	17.1373	0.52209	17.7834	0.522094	17.958	0.5221	18.0517	0.52207	18.217
	0.52318	17.1467	0.52308	17.7901	0.523095	17.947	0.523093	18.09	0.523078	18.1977
	0.524188	17.1363	0.524101	17.8005	0.52409	17.973	0.524104	18.0774	0.524054	18.1942
	0.525169	17.1544	0.525095	17.7773	0.525103	17.9398	0.525091	18.0701	0.525067	18.1976
	0.526189	17.1402	0.526091	17.8099	0.526107	17.9528	0.526086	18.0955	0.526069	18.1761
	0.527201	17.1324	0.527079	17.7915	0.527092	17.9495	0.527106	18.0626	0.527094	18.2148
	0.528176	17.1276	0.528079	17.7801	0.528099	17.9494	0.528114	18.0807	0.528079	18.2104
	0.529174	17.1154	0.529083	17.8051	0.529092	17.9728	0.529117	18.0595	0.529061	18.2202
	0.530194	17.1188	0.530098	17.7743	0.530119	17.9504	0.530098	18.042	0.530096	18.2398
	0.531186	17.1014	0.531111	17.8065	0.531111	17.953	0.531113	18.0704	0.531083	18.2097
	0.532199	17.1039	0.532106	17.7835	0.532118	17.9575	0.532091	18.0449	0.532086	18.2422
	0.53317	17.1107	0.533111	17.7908	0.533134	17.9721	0.533115	18.062	0.53308	18.2161
	0.53418	17.1187	0.534099	17.7973	0.534114	17.9946	0.534105	18.0509	0.534086	18.2133
	0.53517	17.1347	0.535083	17.774	0.535097	17.9795	0.53511	18.051	0.535071	18.243
	0.53616	17.1308	0.536094	17.8054	0.536086	17.9643	0.536083	18.0889	0.536063	18.2122
	0.537179	17.1375	0.537085	17.7962	0.537098	17.9556	0.537111	18.0602	0.537078	18.2448
	0.538169	17.1462	0.538101	17.7861	0.538137	17.9361	0.538096	18.0583	0.538091	18.2153
	0.539168	17.1507	0.539083	17.7954	0.539079	17.9301	0.539111	18.0591	0.539047	18.2078
	0.540173	17.1583	0.540095	17.7516	0.540083	17.9072	0.540104	18.0472	0.540072	18.232
	0.541174	17.156	0.54108	17.7808	0.541096	17.9044	0.541071	18.0587	0.541084	18.2055
	0.542175	17.1668	0.542087	17.7621	0.542083	17.9046	0.542075	18.0269	0.54206	18.2327
	0.543172	17.1347	0.543088	17.7392	0.5431	17.9199	0.543116	18.0405	0.543084	18.1997
	0.544164	17.1242	0.544094	17.7641	0.544098	17.9256	0.54407	18.048	0.544076	18.1967
	0.545159	17.101	0.545075	17.7335	0.545076	17.9235	0.545098	18.0487	0.545059	18.2202
	0.54615	17.0955	0.546081	17.7651	0.546094	17.9355	0.546089	18.0675	0.546066	18.1946
	0.547148	17.1081	0.547088	17.7549	0.547094	17.9322	0.547088	18.056	0.547049	18.2249
	0.548169	17.0972	0.548094	17.7628	0.548115	17.957	0.548093	18.0712	0.548084	18.1968
	0.54919	17.1077	0.549115	17.8046	0.54911	17.9419	0.549095	18.0731	0.549076	18.1963
	0.550202	17.0892	0.550089	17.7729	0.550104	17.9502	0.550114	18.0608	0.550094	18.2276
	0.551173	17.0921	0.551076	17.8082	0.551107	17.9556	0.551102	18.072	0.551084	18.211
	0.552194	17.1054	0.552111	17.794	0.552112	17.9627	0.552118	18.0505	0.552069	18.2186
	0.553171	17.1084	0.553094	17.7865	0.553116	17.981	0.553102	18.038	0.553102	18.1953
	0.554178	17.133	0.554087	17.8252	0.554118	17.9647	0.55412	18.0343	0.554067	18.1869
	0.555195	17.1135	0.555087	17.8044	0.555102	17.9692	0.555115	18.0345	0.555089	18.227
	0.556195	17.1226	0.556085	17.8384	0.556125	17.968	0.556101	18.0494	0.556079	18.2105
	0.557194	17.1285	0.5571	17.8226	0.557109	17.9598	0.557104	18.0351	0.557071	18.2143
	0.558195	17.1037	0.558093	17.82	0.558114	17.9644	0.558127	18.0435	0.558094	18.1965
	0.559187	17.1214	0.559091	17.849	0.559113	17.9466	0.55908	18.0602	0.559094	18.1967
	0.560176	17.0907	0.560097	17.814	0.560092	17.9393	0.560093	18.0615	0.560068	18.2336
	0.561188	17.0953	0.561089	17.8192	0.561131	17.9366	0.5611	18.0654	0.56109	18.2071
	0.562173	17.1278	0.562091	17.7988	0.562115	17.9186	0.5621	18.0638	0.562093	18.22
	0.563196	17.1075	0.563119	17.7781	0.56311	17.9457	0.563108	18.0687	0.563104	18.2166
	0.564177	17.1362	0.564078	17.7912	0.564136	17.9309	0.564087	18.0636	0.564108	18.1976
	0.565201	17.1268	0.565102	17.7627	0.565097	17.9398	0.565114	18.0676	0.565074	18.2185
	0.566178	17.1312	0.566101	17.7713	0.566122	17.9635	0.566114	18.0556	0.566079	18.1893
	0.567186	17.1469	0.567109	17.7677	0.567105	17.944	0.567106	18.0632	0.567103	18.192
	0.568194	17.1224	0.568117	17.7582	0.568123	17.9731	0.568126	18.0698	0.568089	18.1998
	0.569191	17.1501	0.56908	17.7832	0.56912	17.9394	0.569093	18.0642	0.569092	18.201
	0.570196	17.1229	0.57011	17.7781	0.570127	17.942	0.570132	18.0744	0.570072	18.2174
	0.571181	17.1123	0.57111	17.7966	0.571104	17.9474	0.571109	18.072	0.571099	18.2081
	0.572178	17.1253	0.572106	17.8087	0.57211	17.9257	0.57213	18.0775	0.572111	18.207
	0.5732	17.0979	0.573125	17.8019	0.573135	17.9675	0.573124	18.0783	0.573104	18.205
	0.574191	17.1189	0.574093	17.8167	0.574118	17.9453	0.574103	18.0587	0.574095	18.2055
	0.575195	17.1004	0.57513	17.7953	0.575134	17.9538	0.57512	18.0741	0.575094	18.2129
	0.576218	17.0945	0.576112	17.7921	0.576153	17.9633	0.576129	18.0623	0.576111	18.1855
	0.577219	17.1231	0.577113	17.7864	0.577125	17.9451	0.577113	18.0736	0.577114	18.1834
	0.578215	17.0962	0.578136	17.7881	0.578113	17.9837	0.578148	18.079	0.578083	18.1841
	0.579186	17.138	0.5791	17.7793	0.579126	17.958	0.579113	18.0526	0.579088	18.1803
	0.58019	17.1257	0.58011	17.765	0.580122	17.9661	0.580114	18.0879	0.580095	18.2022
	0.581193	17.1036	0.581102	17.7675	0.58113	18.0016	0.581119	18.0765	0.581096	18.2053
	0.582199	17.1208	0.58211	17.7827	0.582124	17.9658	0.582124	18.0818	0.582127	18.2035
	0.583206	17.0816	0.583138	17.7882	0.583127	18.0063	0.583139	18.0912	0.58309	18.2049
	0.584188	17.1107	0.584122	17.7894	0.584112	17.9777	0.584129	18.0615	0.584077	18.2103
	0.585198	17.0963	0.585115	17.8008	0.585115	17.9659	0.585126	18.0874	0.585108	18.2212
	0.586198	17.0734	0.586122	17.8082	0.586116	17.9972	0.586128	18.054	0.586092	18.2252
	0.587194	17.0952	0.587127	17.8192	0.587121	17.9498	0.587119	18.0421	0.587102	18.2294
	0.5882	17.0631	0.588122	17.8253	0.588115	17.9733	0.588104	18.0527	0.588078	18.2273
	0.589187	17.1004	0.589126	17.8206	0.589119	17.9271	0.589127	18.0226	0.589082	18.2484
	0.590219	17.1028	0.590103	17.8118	0.590125	17.9329	0.59011	18.0531	0.590105	18.2203
	0.591216	17.0968	0.591118	17.8123	0.59112	17.9564	0.591103	18.0311	0.59111	18.2229
	0.592193	17.1447	0.592108	17.8139	0.59213	17.9221	0.592115	18.0309	0.592097	18.2257
	0.593195	17.1219	0.59315	17.8209	0.593108	17.9665	0.593132	18.0581	0.593111	18.2034
	0.594213	17.146	0.594124	17.809	0.594115	17.9509	0.594126	18.0296	0.594105	18.2183
	0.595199	17.1403	0.59512	17.7994	0.595112	17.9475	0.595114	18.0781	0.595086	18.196
	0.596205	17.111	0.596111	17.8123	0.596117	17.9806	0.596115	18.0671	0.596077	18.2
	0.597201	17.1394	0.597111	17.7867	0.597143	17.9439	0.59712	18.0717	0.597092	18.1943
	0.59818	17.1147	0.598121	17.8071	0.598116	17.9697	0.598119	18.0868	0.5981	18.1709
	0.599196	17.1424	0.599139	17.8005	0.599123	17.9681	0.599109	18.0598	0.599107	18.1879
	0.600221	17.1493	0.60012	17.8001	0.600132	17.9416	0.600106	18.0837	0.60012	18.1693
	0.601217	17.1162	0.601146	17.8031	0.601124	17.9985	0.601133	18.067	0.601104	18.1776
	0.602222	17.1496	0.602136	17.7751	0.602133	17.9568	0.602142	18.0582	0.602121	18.1693
	0.603212	17.1112	0.603108	17.8048	0.603115	17.9593	0.603131	18.0764	0.603098	18.1508
	0.60419	17.1168	0.604135	17.7741	0.60413	17.9639	0.604131	18.0461	0.604111	18.193
	0.605205	17.0922	0.605116	17.7791	0.605128	17.9419	0.605138	18.0747	0.605103	18.175
	0.606197	17.0645	0.606133	17.7966	0.60613	17.9956	0.606131	18.061	0.606107	18.1822
	0.607195	17.0887	0.607157	17.78	0.607136	17.9555	0.607133	18.0404	0.60711	18.1869
	0.608213	17.0553	0.60813	17.8207	0.608131	17.9858	0.608158	18.0655	0.608107	18.1687
	0.609222	17.0687	0.609137	17.7932	0.609129	17.9839	0.609141	18.0351	0.609115	18.2088
	0.610219	17.0703	0.610121	17.7938	0.610133	17.9708	0.610143	18.059	0.610123	18.1999
	0.611232	17.0638	0.61114	17.8152	0.611128	18.0042	0.611161	18.0436	0.611102	18.2068
	0.612212	17.1012	0.612158	17.7844	0.612146	17.9679	0.612155	18.0236	0.612114	18.2294
	0.613225	17.0956	0.613142	17.8206	0.613129	17.9793	0.613142	18.0543	0.613113	18.2095
	0.614225	17.1071	0.614136	17.7872	0.614131	17.9689	0.614136	18.0301	0.614108	18.2507
	0.615222	17.1084	0.615152	17.7763	0.615166	17.9568	0.615143	18.0596	0.615121	18.2285
	0.616213	17.0912	0.616147	17.8054	0.616133	17.9689	0.616147	18.0484	0.616121	18.2218
	0.617201	17.1168	0.617132	17.7817	0.617139	17.9412	0.617158	18.0422	0.617127	18.236
	0.618216	17.0949	0.618119	17.8096	0.618143	17.9399	0.618137	18.0735	0.618116	18.2012
	0.619194	17.1018	0.619125	17.7801	0.619124	17.9344	0.619141	18.0474	0.619097	18.2301
	0.620209	17.1056	0.620141	17.7742	0.620132	17.9305	0.62015	18.0647	0.620126	18.1994
	0.621209	17.097	0.621144	17.8046	0.621122	17.955	0.621141	18.0528	0.621112	18.1712
	0.622179	17.1249	0.622143	17.7639	0.622135	17.9191	0.622126	18.0516	0.622101	18.2034
	0.623216	17.1037	0.623122	17.7924	0.62312	17.9214	0.623126	18.0867	0.623096	18.1867
	0.624201	17.1008	0.62413	17.7728	0.624126	17.9252	0.624145	18.0641	0.624095	18.2178
	0.625204	17.1053	0.625131	17.7453	0.625136	17.9278	0.625145	18.0772	0.625115	18.2065
	0.626218	17.0962	0.626152	17.7831	0.626139	17.9654	0.626171	18.0679	0.62611	18.2013
	0.627212	17.1072	0.627153	17.7764	0.627142	17.9612	0.627137	18.0571	0.62714	18.2329
	0.628211	17.0939	0.628135	17.8006	0.628154	17.976	0.628132	18.0722	0.628134	18.1972
	0.629227	17.0983	0.629146	17.7957	0.629151	17.9776	0.629141	18.0549	0.629131	18.2014
	0.630217	17.0957	0.630136	17.7866	0.630153	17.9683	0.630159	18.0661	0.63014	18.183
	0.631249	17.0951	0.631138	17.8118	0.63113	17.969	0.631163	18.0771	0.631141	18.1604
	0.632229	17.0981	0.632151	17.7947	0.632146	17.9686	0.632162	18.0659	0.632125	18.2015
	0.633237	17.0876	0.633135	17.8133	0.633151	17.975	0.633146	18.0813	0.633134	18.1818
	0.634223	17.0719	0.634142	17.7945	0.634138	17.9711	0.634155	18.06	0.634124	18.2066
	0.635196	17.0586	0.635137	17.7681	0.635153	17.9759	0.635151	18.0626	0.635139	18.2047
	0.636212	17.046	0.636121	17.7993	0.636142	17.9788	0.636146	18.0571	0.636132	18.196
	0.637218	17.0443	0.637142	17.7844	0.637153	17.9682	0.637152	18.0518	0.637109	18.2317
	0.638222	17.0439	0.638131	17.7917	0.638148	17.9488	0.638158	18.058	0.638136	18.2184
	0.639225	17.0422	0.63914	17.7874	0.63914	17.9381	0.63916	18.0397	0.639099	18.2222
	0.640206	17.0511	0.640146	17.7814	0.640162	17.9597	0.640155	18.036	0.64013	18.2225
	0.641232	17.0558	0.641125	17.818	0.641151	17.9391	0.641147	18.0206	0.641117	18.2163
	0.642213	17.065	0.642132	17.8007	0.642147	17.9232	0.642159	18.0172	0.642111	18.2359
	0.643205	17.064	0.643134	17.7971	0.643139	17.9267	0.643136	18.0299	0.643119	18.2123
	0.644212	17.0743	0.644153	17.7928	0.644152	17.927	0.644159	18.0237	0.644119	18.2179
	0.645206	17.0778	0.645126	17.79	0.645164	17.9329	0.645167	18.0292	0.645129	18.2091
	0.646223	17.1022	0.64612	17.8136	0.646147	17.9315	0.646128	18.0415	0.646122	18.1979
	0.647235	17.0977	0.647144	17.7823	0.647146	17.9333	0.647149	18.0511	0.647093	18.2218
	0.648226	17.0932	0.64816	17.779	0.648166	17.9427	0.648149	18.0542	0.648142	18.1897
	0.64923	17.0857	0.649143	17.7759	0.649162	17.9234	0.649157	18.0603	0.649129	18.1871
	0.650236	17.0729	0.65016	17.7743	0.650155	17.9674	0.650156	18.0691	0.650137	18.1868
	0.651249	17.0887	0.651154	17.7691	0.651168	17.9473	0.651174	18.0654	0.651154	18.1811
	0.652233	17.0706	0.652129	17.767	0.652159	17.9397	0.65216	18.0867	0.652127	18.1964
	0.653229	17.0671	0.653149	17.7523	0.653185	17.9532	0.653183	18.074	0.653156	18.1803
	0.654236	17.0768	0.65412	17.7477	0.65416	17.9285	0.654161	18.0694	0.654161	18.1871
	0.655249	17.0628	0.655139	17.7669	0.655183	17.9599	0.655176	18.0667	0.655145	18.1885
	0.656226	17.0741	0.656127	17.7802	0.656152	17.95	0.656166	18.0417	0.656134	18.1842
	0.65724	17.0591	0.657125	17.7819	0.65713	17.955	0.657161	18.0454	0.657132	18.1655
	0.658213	17.0501	0.658132	17.7844	0.658149	17.9569	0.658174	18.0259	0.658142	18.1793
	0.659222	17.0567	0.65913	17.779	0.65916	17.9442	0.659137	18.0236	0.65915	18.1943
	0.660235	17.0491	0.660148	17.7866	0.660151	17.9783	0.660154	18.0002	0.660138	18.1969
	0.66122	17.0809	0.661154	17.793	0.661153	17.9531	0.661163	17.9736	0.661132	18.2096
	0.662221	17.0741	0.662134	17.8038	0.662124	17.9488	0.662155	17.9832	0.662127	18.2094
	0.663218	17.0606	0.663132	17.8074	0.663152	17.9566	0.66315	17.9689	0.663127	18.2083
	0.664237	17.0848	0.664125	17.7994	0.664163	17.9428	0.664152	17.9883	0.664147	18.2045
	0.665237	17.0565	0.66515	17.8066	0.665148	17.9574	0.665153	18.0146	0.665112	18.2102
	0.666229	17.0912	0.666152	17.7909	0.666158	17.9232	0.666157	18.0041	0.666145	18.2174
	0.667243	17.0736	0.667123	17.7963	0.667136	17.916	0.667161	18.04	0.66714	18.1958
	0.668237	17.0627	0.668159	17.8121	0.66815	17.9236	0.668168	18.0243	0.668138	18.1952
	0.669237	17.0802	0.669156	17.8067	0.66916	17.8996	0.669163	18.0339	0.669143	18.1896
	0.670249	17.0443	0.670146	17.8326	0.67015	17.9437	0.670195	18.0361	0.670147	18.17
	0.671228	17.0743	0.671145	17.8151	0.671152	17.9136	0.671181	18.0053	0.671147	18.1869
	0.672238	17.0573	0.672147	17.8239	0.672165	17.9045	0.672151	18.0464	0.672131	18.174
	0.673231	17.0623	0.673149	17.837	0.673163	17.9342	0.673157	18.0268	0.673142	18.1732
	0.674237	17.0814	0.67416	17.8029	0.674135	17.8961	0.674166	18.0265	0.674152	18.1815
	0.675243	17.0573	0.675175	17.8419	0.67513	17.9203	0.675168	18.0373	0.675133	18.1685
	0.676227	17.1049	0.676149	17.8186	0.676174	17.8857	0.676164	18.0143	0.676137	18.2165
	0.677246	17.0956	0.677164	17.8181	0.677164	17.881	0.677159	18.046	0.67714	18.1927
	0.678238	17.0828	0.678155	17.8274	0.678169	17.922	0.678172	18.0406	0.678142	18.1922
	0.679246	17.1118	0.679182	17.7908	0.679164	17.8912	0.679188	18.0524	0.679158	18.2074
	0.680255	17.0823	0.680173	17.8232	0.680166	17.9298	0.680188	18.0732	0.680149	18.1831
	0.681237	17.1217	0.681166	17.8052	0.681179	17.911	0.681181	18.054	0.681171	18.2077
	0.682238	17.1146	0.682161	17.8076	0.682164	17.9024	0.682161	18.0776	0.682154	18.1766
	0.683235	17.0945	0.683175	17.8289	0.683182	17.9488	0.683189	18.0485	0.683154	18.1814
	0.684257	17.123	0.68416	17.8012	0.684171	17.916	0.684169	18.0229	0.684148	18.1958
	0.685244	17.0935	0.685152	17.8403	0.685136	17.9422	0.685171	18.0333	0.685152	18.186
	0.686244	17.1243	0.686175	17.8284	0.686159	17.929	0.686173	18.0086	0.686148	18.2087
	0.687246	17.0908	0.687178	17.8206	0.687171	17.9206	0.687179	18.0409	0.687159	18.1768
	0.68825	17.0672	0.688176	17.8465	0.688172	17.9594	0.688188	18.0108	0.688136	18.1915
	0.689261	17.0937	0.689187	17.8068	0.689192	17.9156	0.689185	17.9789	0.68914	18.2057
	0.690249	17.0566	0.690164	17.8268	0.690165	17.947	0.69018	18.0107	0.690151	18.1733
	0.691223	17.0941	0.691172	17.7941	0.691163	17.9223	0.691168	17.9799	0.691147	18.206
	0.692269	17.0739	0.692162	17.7792	0.692173	17.8946	0.692163	18.0227	0.692157	18.1879
	0.693259	17.0527	0.693165	17.8011	0.693179	17.9314	0.69317	18.0163	0.693143	18.1807
	0.694253	17.0894	0.694173	17.7814	0.694167	17.8869	0.694162	18.0116	0.694147	18.214
	0.695219	17.0661	0.695159	17.814	0.695158	17.9043	0.695174	18.0539	0.695142	18.1988
	0.696241	17.0895	0.696132	17.8038	0.696151	17.8865	0.696163	18.0138	0.696131	18.2298
	0.697238	17.0939	0.697162	17.7962	0.697164	17.8686	0.697164	18.0443	0.697152	18.2009
	0.69824	17.073	0.698156	17.8277	0.698158	17.9054	0.698163	18.0355	0.698141	18.1945
	0.699241	17.1138	0.699159	17.7993	0.699159	17.8752	0.699174	18.0213	0.699143	18.2231
	0.700218	17.0974	0.700167	17.8077	0.700151	17.902	0.700167	18.0573	0.700147	18.1983
	0.701219	17.116	0.701144	17.7876	0.701176	17.8932	0.701163	18.0332	0.701125	18.2199
	0.702228	17.1104	0.702152	17.7662	0.702162	17.8996	0.702186	18.0459	0.70214	18.1977
	0.703252	17.0822	0.703177	17.7924	0.703151	17.921	0.703183	18.0425	0.70316	18.1882
	0.704235	17.1069	0.704173	17.7694	0.704191	17.901	0.704168	18.0383	0.704165	18.2156
	0.705251	17.0716	0.705176	17.7751	0.705177	17.9307	0.705171	18.0733	0.705144	18.1801
	0.706251	17.0775	0.706174	17.7808	0.706172	17.9354	0.706192	18.0444	0.706143	18.2001
	0.707252	17.073	0.707176	17.7718	0.707188	17.9325	0.707175	18.0505	0.707162	18.1912
	0.708254	17.0548	0.708171	17.7908	0.708183	17.9587	0.708164	18.0421	0.708159	18.1707
	0.709235	17.0994	0.709177	17.7678	0.709187	17.9299	0.709171	18.0291	0.709149	18.2055
	0.710249	17.0702	0.710182	17.7883	0.710179	17.9445	0.710183	18.0509	0.710162	18.1927
	0.711247	17.0758	0.711153	17.7924	0.711164	17.9475	0.711179	18.0128	0.711128	18.2136
	0.712242	17.0705	0.712182	17.7826	0.712178	17.9332	0.712188	17.997	0.712145	18.2125
	0.713244	17.0533	0.713167	17.8053	0.713178	17.9321	0.71317	17.9796	0.713154	18.2052
	0.714227	17.0707	0.714157	17.8018	0.714181	17.9157	0.714169	17.9733	0.714142	18.2373
	0.715242	17.046	0.715188	17.8253	0.715194	17.9202	0.715163	17.996	0.715159	18.2323
	0.716259	17.0502	0.716173	17.8268	0.71618	17.9134	0.716194	17.9767	0.71615	18.2395
	0.717238	17.0536	0.717186	17.8152	0.717179	17.8906	0.717198	17.9916	0.717173	18.2174
	0.718233	17.0468	0.718179	17.8237	0.718184	17.8815	0.718162	17.9939	0.71816	18.1926
	0.719246	17.0647	0.719224	17.8146	0.719192	17.8535	0.719201	18.0028	0.719164	18.2148
	0.720263	17.0549	0.720194	17.817	0.720185	17.8656	0.720195	18.0204	0.720169	18.1874
	0.721251	17.0561	0.721167	17.8137	0.721172	17.8647	0.721185	18.021	0.721171	18.1826
	0.722262	17.0594	0.722198	17.8204	0.722198	17.8747	0.722194	18.0269	0.722165	18.1722
	0.723262	17.0439	0.72319	17.8155	0.723175	17.8896	0.723177	18.033	0.72316	18.1605
	0.72425	17.0709	0.724171	17.8213	0.724203	17.8983	0.724196	18.0412	0.724156	18.1864
	0.725267	17.0613	0.725188	17.8143	0.725208	17.9021	0.725198	18.0292	0.725179	18.177
	0.726285	17.0519	0.726187	17.8078	0.726163	17.8966	0.726183	18.0089	0.726161	18.1925
	0.727271	17.062	0.727203	17.813	0.727228	17.9042	0.727205	18.0073	0.727168	18.1999
	0.728264	17.0538	0.728206	17.792	0.728213	17.9039	0.728199	18.0129	0.728191	18.2055
	0.729272	17.0759	0.729216	17.7826	0.729196	17.8992	0.729242	18.0281	0.729178	18.2173
	0.730276	17.0586	0.730217	17.7763	0.730193	17.8933	0.730203	18.02	0.730193	18.1993
	0.73127	17.0667	0.731202	17.758	0.73119	17.8897	0.731208	18.0185	0.731188	18.1858
	0.732259	17.0704	0.732221	17.7641	0.732207	17.9017	0.73221	18.0105	0.73218	18.1741
	0.733262	17.083	0.7332	17.7662	0.733197	17.9082	0.733201	18.003	0.733193	18.1728
	0.734272	17.0701	0.734209	17.7729	0.734203	17.9199	0.734229	18.0011	0.734187	18.1659
	0.735239	17.0644	0.73521	17.7967	0.735194	17.9253	0.73521	17.9904	0.735169	18.1628
	0.736241	17.0627	0.736194	17.7847	0.736168	17.9264	0.73617	17.9918	0.736166	18.166
	0.737249	17.0523	0.737195	17.8152	0.737177	17.9501	0.737203	18.0039	0.73715	18.1782
	0.738273	17.0524	0.738194	17.8013	0.738202	17.9195	0.738208	17.9826	0.738175	18.1995
	0.73926	17.0325	0.739195	17.7933	0.73918	17.9205	0.739206	18.0101	0.73916	18.2004
	0.740269	17.0268	0.740194	17.8041	0.740182	17.9039	0.740191	17.9992	0.740155	18.1993
	0.74126	17.0307	0.741181	17.7811	0.741178	17.8929	0.741192	18.0101	0.741163	18.205
	0.742256	17.0207	0.742181	17.8049	0.742178	17.9245	0.742197	18.0261	0.742155	18.2153
	0.743271	17.0265	0.743193	17.7836	0.743189	17.8796	0.743185	17.9973	0.743159	18.2223
	0.744252	17.0262	0.744178	17.7978	0.744173	17.8842	0.744176	18.0257	0.744166	18.2047
	0.745274	17.0333	0.745187	17.8137	0.745196	17.8801	0.745191	18.0095	0.745162	18.2071
	0.746258	17.0425	0.746193	17.7899	0.746183	17.8666	0.746198	18.0113	0.746171	18.2042
	0.747268	17.0384	0.74718	17.8256	0.747202	17.9017	0.747205	18.0289	0.747165	18.1826
	0.748287	17.0548	0.748175	17.7922	0.748204	17.8829	0.748206	18.0212	0.748182	18.1991
	0.749281	17.0366	0.7492	17.7891	0.749194	17.8932	0.749191	18.0623	0.749176	18.1807
	0.750253	17.0502	0.750178	17.802	0.750178	17.895	0.750182	18.0487	0.750165	18.1955
	0.751249	17.0622	0.751205	17.763	0.751201	17.87	0.751188	18.044	0.751182	18.2065
	0.752262	17.0431	0.752178	17.7945	0.75218	17.8881	0.752182	18.0493	0.752183	18.1921
	0.753252	17.0703	0.753198	17.7675	0.753186	17.8553	0.753182	18.021	0.753159	18.2165
	0.754283	17.0519	0.754185	17.765	0.754197	17.8591	0.754181	18.0547	0.754195	18.1981
	0.755259	17.0492	0.755199	17.7858	0.755209	17.8762	0.755202	18.042	0.755164	18.1984
	0.756268	17.069	0.756201	17.7479	0.756201	17.8442	0.756191	18.0452	0.756184	18.1971
	0.757269	17.0528	0.757201	17.7807	0.757194	17.8824	0.757209	18.0709	0.75719	18.181
	0.758267	17.0795	0.758205	17.7622	0.758204	17.8575	0.758229	18.0497	0.758197	18.2078
	0.759298	17.0592	0.759208	17.7594	0.759201	17.8498	0.759198	18.0784	0.759198	18.1846
	0.760261	17.0539	0.760174	17.7933	0.760188	17.8933	0.76021	18.0573	0.760176	18.1938
	0.761278	17.06	0.76118	17.7751	0.761193	17.8861	0.7612	18.0322	0.761173	18.2121
	0.762293	17.0312	0.762188	17.8086	0.762184	17.9133	0.762205	18.0504	0.762205	18.1969
	0.763274	17.057	0.763191	17.783	0.763206	17.8938	0.763204	18.009	0.763206	18.2198
	0.764279	17.0338	0.764203	17.7742	0.76421	17.9005	0.764209	18.0242	0.764191	18.1924
	0.765267	17.0224	0.765197	17.8033	0.765205	17.9292	0.765227	17.9971	0.765193	18.1851
	0.766276	17.0432	0.76619	17.7773	0.766211	17.896	0.766217	17.9763	0.766196	18.2095
	0.767299	17.0078	0.767203	17.8033	0.767208	17.9414	0.767219	17.9977	0.767194	18.1791
	0.768278	17.0477	0.768209	17.7949	0.768211	17.9138	0.76821	17.9599	0.7682	18.2034
	0.76927	17.0316	0.769201	17.7814	0.769212	17.8887	0.769211	17.9892	0.769188	18.1845
	0.770283	17.0193	0.770196	17.8084	0.770228	17.9104	0.770221	17.9782	0.770175	18.1738
	0.771268	17.0566	0.77121	17.7982	0.771194	17.8931	0.771203	17.9574	0.771193	18.189
	0.772292	17.028	0.772192	17.8085	0.772209	17.9399	0.772216	17.9997	0.772198	18.1582
	0.773268	17.0549	0.773207	17.8124	0.773219	17.9115	0.773221	17.9797	0.773188	18.1834
	0.774262	17.0392	0.774184	17.8068	0.774203	17.8913	0.774194	17.9935	0.774208	18.1632
	0.775257	17.0187	0.775192	17.8307	0.775196	17.9136	0.775195	17.9931	0.775195	18.1489
	0.776269	17.0439	0.776195	17.8164	0.776199	17.8711	0.776212	17.9934	0.776198	18.1999
	0.777281	17.0154	0.777212	17.8102	0.777186	17.8984	0.777204	18.0199	0.777184	18.1911
	0.778272	17.0441	0.778185	17.8076	0.778194	17.8883	0.778207	18.0084	0.778185	18.2168
	0.779261	17.0317	0.779198	17.7936	0.779202	17.8675	0.779208	18.0276	0.779205	18.1927
	0.78028	17.0218	0.780204	17.8091	0.78022	17.8874	0.780212	18.0267	0.780197	18.1709
	0.781294	17.052	0.781218	17.7865	0.781228	17.8675	0.781225	18.0185	0.781209	18.2006
	0.782284	17.0141	0.782184	17.795	0.782221	17.8834	0.782213	18.0357	0.782216	18.1635
	0.783284	17.0384	0.783203	17.7904	0.78322	17.8621	0.783189	18.0094	0.783181	18.1752
	0.784292	17.0364	0.784211	17.79	0.784206	17.8535	0.784215	18.0174	0.784217	18.1707
	0.785305	17.0149	0.785191	17.8043	0.785213	17.8918	0.785204	18.0127	0.785202	18.1647
	0.786308	17.0526	0.786209	17.7954	0.78623	17.8507	0.786215	17.9999	0.786216	18.2032
	0.787297	17.029	0.787204	17.7955	0.787205	17.8867	0.787214	18.0233	0.787201	18.185
	0.788302	17.0522	0.788191	17.7963	0.788231	17.8691	0.788238	17.992	0.788199	18.2121
	0.789296	17.0495	0.789228	17.8063	0.789221	17.8578	0.789232	17.9991	0.789207	18.2123
	0.790294	17.0333	0.790197	17.7991	0.790205	17.8817	0.790208	17.9944	0.790197	18.1979
	0.79129	17.0713	0.791195	17.8103	0.791212	17.8599	0.791229	17.9922	0.791191	18.2258
	0.792284	17.04	0.792221	17.8064	0.792214	17.8873	0.792224	18.0005	0.792189	18.1874
	0.79328	17.0642	0.793187	17.8046	0.793219	17.8801	0.793213	18.0063	0.793193	18.1933
	0.794287	17.052	0.794223	17.8172	0.794227	17.8706	0.794235	18.0197	0.794188	18.1772
	0.795294	17.0311	0.795188	17.8169	0.795206	17.8881	0.795199	18.0236	0.795204	18.1743
	0.796296	17.0657	0.796211	17.8163	0.796219	17.8598	0.796205	18.0321	0.796188	18.2087
	0.797292	17.0319	0.7972	17.8203	0.79724	17.878	0.797207	18.0302	0.797197	18.1809
	0.798281	17.0466	0.798211	17.806	0.798218	17.8727	0.798203	18.0203	0.798201	18.1956
	0.799288	17.0219	0.799201	17.8098	0.799223	17.8623	0.799215	18.0166	0.799204	18.2063
	0.800283	16.9972	0.800205	17.7911	0.800221	17.8796	0.800197	18.0233	0.800209	18.21
	0.801275	17.0289	0.801203	17.7944	0.801223	17.8515	0.801227	18.0309	0.801204	18.2309
	0.802303	17.0063	0.802223	17.7868	0.80221	17.8637	0.802217	18.0194	0.802201	18.2128
	0.803297	17.0107	0.803192	17.7758	0.803221	17.8581	0.803203	18.0296	0.8032	18.2165
	0.80429	16.9987	0.8042	17.7841	0.804228	17.8475	0.804237	18.0284	0.804193	18.2126
	0.805316	16.9908	0.805225	17.7672	0.805223	17.8785	0.805221	18.0212	0.805225	18.2026
	0.806292	17.0267	0.806203	17.7697	0.806237	17.8467	0.806228	18.0363	0.806221	18.2088
	0.807314	17.0061	0.807228	17.7764	0.807237	17.8505	0.807257	18.0156	0.807224	18.1847
	0.808298	17.0188	0.808246	17.7575	0.808216	17.8502	0.808242	18.0243	0.808245	18.1655
	0.809316	17.0291	0.809203	17.7928	0.809239	17.8438	0.809248	18.0281	0.809201	18.1723
	0.810302	17.0243	0.810219	17.7708	0.810206	17.8399	0.810226	18.0103	0.810206	18.1768
	0.811295	17.0511	0.811217	17.7741	0.811238	17.8293	0.811239	18.0413	0.81123	18.199
	0.812287	17.0404	0.812218	17.7854	0.812236	17.827	0.812256	18.0211	0.812226	18.1915
	0.813275	17.0444	0.813201	17.757	0.813203	17.823	0.813217	18.0232	0.813201	18.1896
	0.814278	17.058	0.814196	17.7864	0.814222	17.8323	0.814238	18.0241	0.814194	18.1923
	0.815299	17.0437	0.81519	17.7732	0.815226	17.8559	0.815234	18.0067	0.815203	18.1981
	0.816308	17.0513	0.816203	17.7669	0.816226	17.8543	0.816229	18.0261	0.816207	18.1885
	0.817315	17.0383	0.817199	17.7793	0.817235	17.8646	0.817247	17.9962	0.817206	18.1811
	0.818307	17.0252	0.8182	17.7618	0.818193	17.8742	0.818237	18.0023	0.818195	18.1661
	0.819283	17.0121	0.819207	17.8007	0.819222	17.8773	0.819227	18.011	0.819195	18.1567
	0.820296	17.0012	0.820193	17.7826	0.820223	17.8724	0.820231	17.9804	0.820222	18.1816
	0.821302	16.997	0.821207	17.778	0.821203	17.8597	0.821231	18.0057	0.821195	18.1674
	0.8223	16.9854	0.822218	17.795	0.822223	17.8586	0.822239	18.0001	0.822214	18.1742
	0.823312	16.9887	0.823207	17.7589	0.823222	17.8389	0.823228	18.0041	0.823219	18.1906
	0.824306	16.9932	0.824205	17.7779	0.824228	17.8606	0.824246	18.0326	0.824215	18.1705
	0.825325	17.0007	0.825211	17.762	0.825236	17.8541	0.825243	18.0087	0.8252	18.1778
	0.826312	17.0183	0.826221	17.7572	0.826219	17.8539	0.82623	18.0338	0.826233	18.1636
	0.82732	17.0161	0.827202	17.7897	0.827233	17.8512	0.827246	18.0128	0.827222	18.1783
	0.828305	17.0256	0.828215	17.7689	0.828207	17.8344	0.828241	18.0104	0.828223	18.1818
	0.829291	17.0305	0.829214	17.803	0.829217	17.8612	0.829242	18.0398	0.829205	18.167
	0.830311	17.0237	0.830214	17.7828	0.830236	17.8365	0.830247	18.014	0.830212	18.1827
	0.831314	17.0249	0.83121	17.7706	0.831225	17.826	0.831238	18.0417	0.831212	18.1771
	0.832312	17.0102	0.832207	17.7946	0.832237	17.823	0.832231	18.0194	0.832202	18.1895
	0.8333	17.0083	0.833217	17.7686	0.833233	17.7917	0.833238	18.012	0.833212	18.2081
	0.834315	16.9852	0.834231	17.7752	0.834234	17.8044	0.834251	18.0465	0.834215	18.1998
	0.835321	16.9965	0.835234	17.7462	0.835241	17.7838	0.835235	18.023	0.835208	18.2379
	0.836329	16.976	0.836244	17.7358	0.836219	17.7859	0.836246	18.0372	0.836221	18.2195
	0.837306	16.9661	0.837215	17.7786	0.837255	17.7953	0.837261	18.0104	0.837208	18.2099
	0.838336	16.9671	0.838224	17.752	0.838223	17.7706	0.838248	18.01	0.838224	18.2221
	0.839326	16.9583	0.839221	17.7659	0.839259	17.793	0.839256	18.0425	0.8392	18.1958
	0.840321	16.9863	0.840228	17.7597	0.840255	17.7895	0.840255	18.0029	0.840222	18.2214
	0.841331	16.9841	0.841233	17.7443	0.84124	17.7968	0.841239	18.0275	0.841231	18.1949
	0.842306	16.9947	0.842225	17.7637	0.842268	17.8215	0.842265	18.0063	0.84222	18.1907
	0.843322	17.0128	0.843228	17.7538	0.843247	17.812	0.843231	17.9779	0.843201	18.1971
	0.844327	16.9934	0.844231	17.7694	0.844233	17.8525	0.844249	18.0088	0.844211	18.1728
	0.845323	17.0121	0.845245	17.7785	0.845225	17.8239	0.845239	17.9797	0.84521	18.2002
	0.846318	16.9973	0.846238	17.7796	0.846249	17.8175	0.846249	17.984	0.84623	18.1706
	0.847298	16.9922	0.84724	17.7957	0.84726	17.8341	0.847254	17.9744	0.847212	18.1645
	0.848296	16.9951	0.848227	17.7837	0.848239	17.8108	0.848255	17.9697	0.84822	18.1764
	0.849327	16.9628	0.849233	17.7883	0.849204	17.8531	0.849236	17.9942	0.849217	18.1396
	0.850317	16.981	0.850223	17.789	0.850239	17.8273	0.850264	17.976	0.850212	18.1658
	0.851317	16.9612	0.851245	17.7779	0.851238	17.8271	0.851244	17.9982	0.851207	18.1587
	0.852302	16.9634	0.852211	17.7936	0.85223	17.8348	0.852223	17.9978	0.852201	18.1515
	0.853324	16.989	0.85321	17.7853	0.853232	17.7956	0.853231	17.9886	0.853209	18.189
	0.854315	16.9561	0.854217	17.785	0.854206	17.8392	0.854223	18.0243	0.854215	18.178
	0.855306	16.9888	0.855212	17.7844	0.855218	17.8179	0.855244	18	0.855204	18.2043
	0.856311	16.9888	0.85624	17.7793	0.856224	17.803	0.85622	18.0166	0.85622	18.1859
	0.857314	16.9897	0.857226	17.7857	0.857235	17.8155	0.857239	18.0133	0.85723	18.182
	0.858333	17.0129	0.858223	17.7772	0.858218	17.7813	0.858236	18.0059	0.858221	18.2273
	0.85932	16.981	0.859245	17.7728	0.859231	17.8256	0.859232	18.0157	0.859203	18.2034
	0.860308	17.0193	0.860236	17.7518	0.860221	17.8018	0.860248	18.004	0.860219	18.218
	0.861323	17.002	0.861234	17.7542	0.861244	17.7922	0.861243	18.008	0.861234	18.2037
	0.862324	16.9984	0.862223	17.7461	0.862235	17.8234	0.86225	18.0153	0.862238	18.1892
	0.863338	17.0189	0.863216	17.758	0.863229	17.8027	0.863246	18.0039	0.863227	18.2008
	0.864335	16.9765	0.864249	17.769	0.864231	17.8435	0.864259	18.0011	0.864233	18.172
	0.865319	17.0111	0.865237	17.7727	0.865221	17.8249	0.865267	17.9884	0.865218	18.1741
	0.866331	16.9955	0.866241	17.7897	0.866265	17.8055	0.866244	17.995	0.866199	18.1557
	0.867321	16.9829	0.867226	17.7922	0.867241	17.8285	0.867243	17.9984	0.867234	18.128
	0.868328	17.0144	0.868224	17.7944	0.868246	17.7992	0.868229	17.9998	0.86822	18.1476
	0.869337	16.975	0.869236	17.801	0.869225	17.8301	0.869251	18.0112	0.869228	18.1582
	0.87033	17.0025	0.870229	17.7902	0.870222	17.8233	0.87025	18.0037	0.870223	18.1664
	0.871344	16.9876	0.871242	17.7998	0.871241	17.8119	0.871249	17.9925	0.871221	18.1817
	0.872345	16.9616	0.872233	17.7917	0.872228	17.8414	0.872244	17.9879	0.872253	18.1776
	0.873345	16.9864	0.87323	17.7935	0.873247	17.811	0.873248	17.987	0.873209	18.1945
	0.874344	16.9416	0.874259	17.7909	0.874255	17.8431	0.874264	17.9855	0.874246	18.1731
	0.875325	16.9609	0.875245	17.7781	0.875253	17.8307	0.875265	17.9923	0.875239	18.1825
	0.876334	16.943	0.876235	17.8103	0.876256	17.8178	0.876263	17.9868	0.876254	18.1797
	0.877348	16.9382	0.877238	17.787	0.877234	17.8341	0.877256	17.9684	0.877213	18.1825
	0.878339	16.9768	0.878243	17.7671	0.878254	17.8069	0.87827	17.9874	0.878226	18.1928
	0.879335	16.9539	0.879239	17.7773	0.879248	17.8302	0.879247	17.9663	0.879241	18.1874
	0.880308	16.9813	0.880236	17.7515	0.880262	17.8294	0.880252	17.9732	0.880238	18.1865
	0.88135	16.9843	0.881236	17.7809	0.881241	17.8089	0.881256	17.987	0.88125	18.1879
	0.882353	16.9644	0.882244	17.753	0.882245	17.8421	0.882269	17.9785	0.882231	18.1741
	0.883336	17.0089	0.883241	17.7392	0.883275	17.816	0.883284	17.9979	0.883258	18.1789
	0.884344	16.9751	0.88424	17.7522	0.884273	17.8309	0.884285	17.9958	0.884244	18.1735
	0.885356	16.9956	0.88527	17.7311	0.885265	17.8224	0.885284	18.0121	0.885269	18.1748
	0.886342	16.9891	0.886258	17.7694	0.886277	17.8023	0.886292	18.0159	0.886246	18.1639
	0.887343	16.9696	0.88724	17.7628	0.887239	17.8168	0.887273	18.0046	0.887255	18.1872
	0.888324	16.9852	0.888239	17.769	0.888248	17.7817	0.888254	18.0218	0.888251	18.1621
	0.889347	16.9561	0.88926	17.7816	0.889255	17.7932	0.889278	18.0097	0.889244	18.1608
	0.890342	16.9702	0.890265	17.7509	0.890265	17.7868	0.890259	18.0093	0.890245	18.1594
	0.891346	16.9738	0.891256	17.7918	0.891266	17.781	0.89127	18.0054	0.891254	18.1569
	0.89234	16.9651	0.892247	17.7644	0.892241	17.8112	0.892278	17.9877	0.892241	18.1665
	0.893322	17.0023	0.893254	17.761	0.893262	17.8006	0.893263	18.0091	0.893248	18.1437
	0.894351	16.9876	0.894268	17.7852	0.894267	17.8264	0.894276	17.9937	0.894243	18.1457
	0.895356	16.9934	0.895242	17.7586	0.895279	17.8228	0.895272	17.9875	0.895255	18.1451
	0.896345	16.975	0.89624	17.7908	0.896272	17.8113	0.896258	17.9924	0.896231	18.1332
	0.89735	16.9461	0.89724	17.7659	0.897265	17.8218	0.897276	17.9632	0.897217	18.1678
	0.898318	16.964	0.898251	17.7521	0.898252	17.7904	0.898254	17.999	0.898238	18.1527
	0.899346	16.9314	0.899247	17.7837	0.899263	17.7914	0.89926	17.9755	0.899227	18.1633
	0.900348	16.9369	0.900253	17.7546	0.900264	17.7891	0.900277	17.9592	0.900249	18.1781
	0.901342	16.9301	0.901253	17.7866	0.901263	17.7952	0.90126	17.9692	0.901234	18.1652
	0.902356	16.9214	0.902246	17.771	0.90225	17.8011	0.902285	17.9438	0.902224	18.1988
	0.903327	16.9351	0.903262	17.7614	0.903273	17.7935	0.903259	17.9811	0.903253	18.1734
	0.904346	16.9162	0.904253	17.7926	0.904275	17.8044	0.904274	17.966	0.904225	18.1642
	0.905345	16.9216	0.905243	17.7684	0.905268	17.8094	0.905277	17.964	0.905264	18.1764
	0.906336	16.933	0.906251	17.7981	0.906259	17.7992	0.906276	17.9814	0.906234	18.1612
	0.907352	16.9311	0.907264	17.7954	0.907251	17.8153	0.907283	17.9586	0.907227	18.18
	0.90834	16.9358	0.908285	17.7837	0.908285	17.8101	0.90828	17.9994	0.908269	18.1581
	0.909364	16.9183	0.909256	17.8038	0.909276	17.8125	0.909272	17.9943	0.909216	18.16
	0.910365	16.9141	0.910256	17.7704	0.910269	17.8206	0.910268	17.9831	0.910261	18.187
	0.911353	16.9117	0.911249	17.7725	0.911286	17.8187	0.911285	18.019	0.911259	18.1782
	0.912346	16.9069	0.912276	17.7555	0.912271	17.8075	0.912289	17.9959	0.912231	18.2223
	0.913368	16.9232	0.913253	17.7475	0.91328	17.7882	0.913278	18.0228	0.913261	18.1991
	0.914361	16.9106	0.914272	17.7672	0.914277	17.7863	0.91429	18.0132	0.914258	18.1951
	0.915368	16.9082	0.915273	17.749	0.915293	17.7838	0.915282	17.9831	0.915247	18.2122
	0.916344	16.92	0.916267	17.7572	0.916283	17.7875	0.916251	17.998	0.916248	18.1737
	0.917352	16.917	0.917262	17.7495	0.917278	17.7779	0.917265	17.9571	0.917241	18.1991
	0.918349	16.9097	0.918259	17.7462	0.918274	17.7766	0.918274	17.9825	0.918265	18.1824
	0.919361	16.9006	0.919272	17.7741	0.919287	17.7881	0.919276	17.9671	0.919266	18.1718
	0.920353	16.9056	0.92027	17.7669	0.920267	17.7794	0.920291	17.9356	0.920256	18.2039
	0.921371	16.8923	0.921273	17.7834	0.921281	17.8051	0.921286	17.9613	0.921286	18.1701
	0.922372	16.9008	0.922268	17.7776	0.922287	17.7756	0.922299	17.9328	0.922261	18.18
	0.923405	16.8904	0.923277	17.7713	0.923284	17.7632	0.923281	17.9546	0.923268	18.1739
	0.924377	16.893	0.924269	17.7908	0.924301	17.76	0.924287	17.9399	0.924271	18.1624
	0.925385	16.8867	0.925282	17.7789	0.92528	17.7545	0.925314	17.9264	0.925273	18.1859
	0.926359	16.8733	0.926277	17.7819	0.926279	17.7741	0.926278	17.9633	0.926276	18.1656
	0.927367	16.8943	0.92726	17.7708	0.927296	17.7736	0.927306	17.9513	0.927266	18.1831
	0.928388	16.8751	0.928262	17.7616	0.928288	17.7837	0.928264	17.9725	0.928287	18.1731
	0.929364	16.8727	0.929287	17.7713	0.929295	17.7936	0.929301	17.9673	0.929313	18.1623
	0.930379	16.8879	0.930259	17.7525	0.930297	17.7851	0.930281	17.9645	0.930253	18.1971
	0.931362	16.8795	0.931274	17.7369	0.931277	17.8011	0.931282	17.981	0.93127	18.1694
	0.932375	16.8846	0.932258	17.7323	0.932277	17.7797	0.932291	17.9713	0.932262	18.1753
	0.933391	16.868	0.933303	17.7399	0.933289	17.7835	0.933296	17.9853	0.933284	18.1653
	0.934371	16.8717	0.934282	17.7294	0.934295	17.8014	0.934291	17.9954	0.934277	18.1622
	0.935381	16.8816	0.935277	17.7235	0.935292	17.7761	0.935298	17.9993	0.935288	18.2013
	0.936389	16.8715	0.936272	17.7279	0.936289	17.8088	0.936291	18.0129	0.936282	18.1868
	0.937372	16.9098	0.937281	17.7362	0.937286	17.7934	0.937297	17.9929	0.937276	18.1904
	0.938362	16.8962	0.938276	17.7603	0.938277	17.7692	0.938283	17.9879	0.938281	18.19
	0.939354	16.8922	0.939291	17.7502	0.939293	17.7809	0.939292	17.9704	0.939275	18.2103
	0.940383	16.8958	0.940253	17.7558	0.940291	17.7506	0.940298	17.9619	0.940277	18.2097
	0.941384	16.8615	0.941271	17.746	0.941286	17.7857	0.941277	17.9813	0.941286	18.1883
	0.942383	16.8875	0.942273	17.7473	0.942294	17.7628	0.94229	17.9857	0.942283	18.1979
	0.943384	16.8686	0.943304	17.7577	0.943267	17.7582	0.94329	17.9893	0.94329	18.1822
	0.944362	16.8587	0.944286	17.7467	0.944294	17.7745	0.944303	17.9891	0.944269	18.179
	0.945373	16.8736	0.945263	17.7481	0.945295	17.7382	0.945282	17.9805	0.945267	18.1798
	0.946361	16.8308	0.946254	17.7419	0.94627	17.7577	0.946282	17.9867	0.946273	18.183
	0.947359	16.8584	0.947275	17.7271	0.94727	17.7448	0.947283	17.9636	0.947263	18.1905
	0.948376	16.8327	0.948272	17.7594	0.948266	17.7526	0.948284	17.9701	0.948265	18.1813
	0.949364	16.8174	0.949277	17.7422	0.949267	17.7814	0.949304	17.9525	0.949275	18.1839
	0.950367	16.8226	0.950287	17.737	0.950289	17.7366	0.950303	17.9439	0.950278	18.1897
	0.951392	16.7883	0.951288	17.7452	0.951269	17.7742	0.951295	17.9285	0.951277	18.1968
	0.952375	16.8183	0.952286	17.7182	0.952295	17.7529	0.952285	17.9274	0.952263	18.2008
	0.953361	16.8056	0.953269	17.7482	0.95331	17.7506	0.953285	17.9321	0.953265	18.1957
	0.954389	16.7947	0.954276	17.7258	0.954298	17.7817	0.95429	17.915	0.954281	18.2087
	0.955369	16.8153	0.955272	17.7243	0.955282	17.7582	0.955304	17.9276	0.955273	18.1942
	0.95639	16.7921	0.956283	17.7295	0.9563	17.7947	0.956305	17.9244	0.956276	18.1828
	0.957365	16.8227	0.957279	17.6907	0.957297	17.768	0.957281	17.9296	0.957268	18.1785
	0.95839	16.7951	0.958289	17.7204	0.958308	17.7492	0.958305	17.9334	0.958288	18.1655
	0.959388	16.7761	0.959299	17.7044	0.959294	17.7819	0.959318	17.9364	0.959299	18.1775
	0.960402	16.8043	0.960281	17.685	0.960291	17.7386	0.960317	17.9475	0.960299	18.148
	0.961384	16.7611	0.961298	17.7059	0.961298	17.7736	0.961307	17.9502	0.961281	18.1523
	0.962382	16.7802	0.962305	17.6939	0.962308	17.7506	0.962294	17.9697	0.962269	18.157
	0.963402	16.7643	0.963286	17.7362	0.963326	17.7265	0.963317	17.9789	0.963297	18.1549
	0.964407	16.744	0.964292	17.7117	0.964308	17.7467	0.964322	17.9708	0.964299	18.1982
	0.965379	16.7695	0.965292	17.7131	0.965314	17.7158	0.965295	17.9927	0.965287	18.1774
	0.966383	16.7436	0.9663	17.7639	0.966289	17.7585	0.96632	17.9813	0.966263	18.1924
	0.967383	16.7751	0.967303	17.7345	0.967315	17.7414	0.967313	17.9911	0.967283	18.2038
	0.968409	16.7669	0.968285	17.7585	0.968301	17.7447	0.96832	18.004	0.968293	18.173
	0.969385	16.7431	0.969276	17.7288	0.969279	17.7839	0.969323	17.9765	0.96929	18.2004
	0.970373	16.7821	0.970281	17.712	0.970277	17.7525	0.970317	17.997	0.970276	18.1601
	0.971365	16.7479	0.971289	17.7422	0.971291	17.7717	0.971288	17.9743	0.971283	18.1614
	0.972368	16.7601	0.972272	17.7087	0.972301	17.7544	0.972281	17.9673	0.972288	18.1628
	0.973385	16.7482	0.973293	17.7365	0.973296	17.7485	0.973317	17.9712	0.973299	18.153
	0.974371	16.7182	0.974284	17.7235	0.97429	17.7781	0.974311	17.9415	0.974281	18.1946
	0.975376	16.7328	0.975309	17.7163	0.975289	17.7602	0.97532	17.9768	0.975291	18.1666
	0.976381	16.693	0.976282	17.7441	0.976303	17.7839	0.976288	17.9529	0.976269	18.1499
	0.977381	16.6972	0.977286	17.7234	0.977284	17.7749	0.977303	17.9513	0.977311	18.1692
	0.978371	16.679	0.978302	17.7485	0.978312	17.7503	0.978307	17.9665	0.978298	18.1442
	0.97938	16.651	0.979286	17.7235	0.979314	17.7608	0.97932	17.9431	0.979288	18.1813
	0.980381	16.6852	0.9803	17.7115	0.980293	17.7392	0.980301	17.9693	0.980283	18.1635
	0.981376	16.669	0.981273	17.7447	0.9813	17.7595	0.9813	17.9526	0.981292	18.1646
	0.98238	16.6684	0.982312	17.7045	0.9823	17.7546	0.982313	17.9457	0.982307	18.1931
	0.983378	16.6705	0.983298	17.714	0.983316	17.7497	0.983317	17.9651	0.983307	18.158
	0.984392	16.6487	0.984306	17.7027	0.984298	17.777	0.984318	17.9414	0.984281	18.1786
	0.985374	16.6694	0.985289	17.692	0.985314	17.7531	0.9853	17.9792	0.985303	18.1722
	0.986388	16.642	0.98629	17.7185	0.98633	17.768	0.986334	17.9685	0.986306	18.1685
	0.987401	16.6545	0.987298	17.6995	0.987314	17.7711	0.987321	17.9556	0.987287	18.1959
	0.9884	16.6478	0.988302	17.7127	0.988316	17.7683	0.98833	17.9879	0.988311	18.1654
	0.989402	16.6285	0.989299	17.7177	0.989324	17.7759	0.989312	17.9591	0.9893	18.1897
	0.990389	16.6367	0.990303	17.7039	0.990325	17.7622	0.990316	17.9794	0.990314	18.1684
	0.991404	16.6075	0.991303	17.7223	0.991314	17.768	0.991329	17.9619	0.991307	18.1555
	0.992404	16.5936	0.992306	17.7062	0.992315	17.7587	0.992323	17.9591	0.992302	18.1806
	0.993392	16.5788	0.993307	17.7185	0.993316	17.7507	0.993332	17.9992	0.993319	18.1518
	0.994401	16.5681	0.994301	17.7209	0.994317	17.747	0.994307	17.9631	0.994301	18.1691
	0.995399	16.5934	0.995308	17.7238	0.995326	17.7223	0.99532	17.976	0.995296	18.1622
	0.996402	16.5723	0.99629	17.7487	0.996327	17.7052	0.996321	17.9564	0.996273	18.1465
	0.997407	16.5644	0.99731	17.7205	0.997309	17.7036	0.99733	17.9378	0.997302	18.1577
	0.998379	16.5451	0.998309	17.7451	0.998317	17.7078	0.998302	17.967	0.998285	18.137
	0.999401	16.527	0.999305	17.7378	0.99932	17.7131	0.999315	17.9308	0.9993	18.1427
	1.00039	16.5329	1.00032	17.7349	1.00032	17.7123	1.00032	17.9439	1.00031	18.1587
	1.00141	16.5172	1.00131	17.7459	1.00134	17.7174	1.00133	17.9281	1.00131	18.1558
	1.00241	16.514	1.00232	17.7243	1.00231	17.7331	1.00234	17.9206	1.00231	18.1691
	1.00339	16.5121	1.00332	17.7218	1.00334	17.7413	1.00332	17.9421	1.00332	18.1662
	1.0044	16.4965	1.00429	17.7232	1.00433	17.7227	1.00431	17.9212	1.0043	18.1608
	1.00539	16.4869	1.00532	17.7178	1.00532	17.7308	1.00533	17.9218	1.00529	18.1656
	1.0064	16.4675	1.0063	17.7085	1.00631	17.743	1.00634	17.914	1.00629	18.166
	1.0074	16.4565	1.00731	17.6899	1.00733	17.7329	1.00733	17.9036	1.00731	18.1841
	1.00838	16.443	1.00831	17.6792	1.00831	17.7505	1.0083	17.9331	1.00831	18.179
	1.00939	16.4455	1.00929	17.6647	1.00932	17.7284	1.0093	17.9165	1.00928	18.1776
	1.01041	16.4371	1.01033	17.6709	1.01031	17.7212	1.01033	17.9317	1.01028	18.1659
	1.0114	16.4307	1.01131	17.6684	1.01132	17.7345	1.01132	17.9481	1.0113	18.1696
	1.0124	16.4299	1.01232	17.659	1.01233	17.7301	1.01232	17.9421	1.01231	18.1495
	1.0134	16.4097	1.01331	17.6649	1.01333	17.7342	1.01332	17.9745	1.01331	18.1551
	1.0144	16.408	1.0143	17.6555	1.01429	17.7253	1.01432	17.9596	1.0143	18.1603
	1.0154	16.4032	1.01531	17.6667	1.01531	17.7266	1.01532	17.9743	1.0153	18.1592
	1.0164	16.3993	1.01632	17.6709	1.01631	17.7267	1.01633	17.9763	1.01631	18.1691
	1.01739	16.3812	1.01731	17.6805	1.01733	17.7097	1.01733	17.9705	1.01731	18.1545
	1.0184	16.3555	1.0183	17.6824	1.01831	17.7315	1.01833	17.9816	1.01828	18.1617
	1.0194	16.3565	1.01929	17.6687	1.01933	17.7008	1.01932	17.9664	1.0193	18.1703
	1.02041	16.3484	1.02031	17.7003	1.02033	17.6877	1.02034	17.9676	1.02031	18.157
	1.02141	16.327	1.02134	17.681	1.02134	17.6885	1.02133	17.9731	1.02131	18.1787
	1.02241	16.3183	1.02232	17.689	1.02235	17.6603	1.02233	17.9722	1.02233	18.1563
	1.02342	16.2774	1.02331	17.6965	1.02333	17.6862	1.02333	17.9693	1.02331	18.1544
	1.02443	16.2761	1.02432	17.6746	1.02434	17.6714	1.02434	17.9642	1.02432	18.1459
	1.0254	16.2515	1.02531	17.6926	1.02533	17.6584	1.02534	17.9569	1.02531	18.1119
	1.0264	16.2303	1.0263	17.6679	1.02636	17.6863	1.02633	17.9408	1.0263	18.1245
	1.02742	16.2226	1.02732	17.6668	1.02734	17.6638	1.02734	17.9228	1.02732	18.0906
	1.02841	16.1769	1.02834	17.6703	1.02831	17.706	1.02832	17.9167	1.0283	18.072
	1.0294	16.1821	1.02932	17.6415	1.02933	17.6842	1.02934	17.9078	1.02933	18.0787
	1.03041	16.1444	1.03032	17.6706	1.03031	17.6886	1.03034	17.8983	1.03032	18.0598
	1.0314	16.132	1.03132	17.6446	1.03132	17.7182	1.03132	17.8969	1.03132	18.1072
	1.03243	16.1283	1.03233	17.6421	1.03234	17.6851	1.03236	17.907	1.03232	18.1011
	1.03342	16.0813	1.03332	17.648	1.03332	17.729	1.03334	17.9089	1.0333	18.1161
	1.03441	16.0917	1.03432	17.6191	1.03432	17.7057	1.03433	17.9076	1.0343	18.1379
	1.03541	16.0484	1.03532	17.6445	1.03533	17.708	1.03534	17.9176	1.03534	18.1254
	1.03641	16.0258	1.03633	17.6113	1.03634	17.7386	1.03636	17.9195	1.03633	18.1513
	1.03744	16.0186	1.03733	17.6212	1.03735	17.7017	1.03733	17.948	1.03732	18.1327
	1.03841	15.9779	1.03834	17.6448	1.03834	17.7465	1.03837	17.9344	1.03833	18.1212
	1.03942	15.9838	1.03933	17.6084	1.03936	17.7321	1.03934	17.9352	1.03934	18.146
	1.04043	15.9487	1.04031	17.6344	1.04035	17.7117	1.04037	17.9348	1.04033	18.1135
	1.04143	15.9281	1.04134	17.6037	1.04135	17.7287	1.04135	17.9209	1.04134	18.1662
	1.04244	15.9403	1.04235	17.5906	1.04233	17.6903	1.04237	17.9477	1.04233	18.1401
	1.04344	15.8906	1.04334	17.6043	1.04333	17.7233	1.04338	17.9365	1.04334	18.1324
	1.04443	15.9034	1.04432	17.56	1.04433	17.6897	1.04435	17.9365	1.04434	18.1587
	1.04542	15.8759	1.04532	17.5749	1.04532	17.6668	1.04538	17.9371	1.04533	18.1124
	1.04642	15.8442	1.04634	17.5429	1.04633	17.6863	1.04638	17.9212	1.04632	18.1431
	1.04741	15.846	1.04733	17.5379	1.04735	17.6418	1.04735	17.9396	1.04733	18.1346
	1.04841	15.8009	1.04831	17.5591	1.04831	17.666	1.04834	17.9275	1.04831	18.1167
	1.0494	15.8003	1.04931	17.5356	1.04932	17.6371	1.04933	17.9223	1.04932	18.1439
	1.0504	15.7646	1.05033	17.5728	1.05034	17.6175	1.05035	17.9264	1.05031	18.11
	1.05142	15.7309	1.05133	17.5663	1.05133	17.6536	1.05136	17.9031	1.05132	18.1214
	1.05242	15.7276	1.05233	17.5653	1.05232	17.6335	1.05236	17.9271	1.05233	18.1002
	1.05342	15.6568	1.05332	17.6004	1.05333	17.6563	1.05334	17.9056	1.05331	18.0829
	1.0544	15.6538	1.05432	17.5672	1.05431	17.6475	1.05435	17.8956	1.05432	18.1021
	1.0554	15.6124	1.05532	17.579	1.05533	17.6366	1.05537	17.9034	1.05532	18.0893
	1.05642	15.5611	1.05633	17.562	1.05632	17.6672	1.05635	17.869	1.05632	18.1079
	1.05742	15.5599	1.05732	17.5448	1.05733	17.6369	1.05733	17.9025	1.05731	18.107
	1.05841	15.5025	1.05831	17.5558	1.05834	17.6514	1.05834	17.8724	1.05832	18.1088
	1.05942	15.4966	1.05933	17.5216	1.05934	17.6409	1.05934	17.845	1.05932	18.1323
	1.06044	15.458	1.06034	17.5245	1.06035	17.6331	1.06035	17.8623	1.06033	18.1204
	1.06144	15.4052	1.06134	17.496	1.06135	17.666	1.06136	17.8406	1.06134	18.124
	1.06242	15.4033	1.06234	17.477	1.06235	17.6627	1.06234	17.8795	1.06234	18.1128
	1.06342	15.3497	1.06331	17.4927	1.06334	17.6728	1.06338	17.8654	1.06333	18.1067
	1.06441	15.3343	1.06434	17.4631	1.06433	17.6533	1.06435	17.8522	1.06433	18.1243
	1.06544	15.2959	1.06533	17.4594	1.06534	17.6454	1.06536	17.88	1.06534	18.1045
	1.06644	15.2376	1.06636	17.4467	1.06633	17.6687	1.06634	17.865	1.06633	18.1152
	1.06742	15.2302	1.06733	17.4327	1.06735	17.6403	1.06734	17.9041	1.06735	18.115
	1.06842	15.1723	1.06833	17.4572	1.06835	17.6388	1.06837	17.888	1.06834	18.1222
	1.06942	15.1528	1.06935	17.4334	1.06933	17.6248	1.06935	17.8775	1.06933	18.1383
	1.07044	15.1081	1.07035	17.4468	1.07035	17.6163	1.07036	17.9045	1.07035	18.1409
	1.07146	15.0548	1.07133	17.436	1.07134	17.6371	1.07138	17.8733	1.07134	18.1284
	1.07242	15.0497	1.07235	17.4215	1.07237	17.609	1.07234	17.8959	1.07232	18.1165
	1.07344	14.9967	1.07332	17.4381	1.07334	17.6102	1.07334	17.8829	1.07333	18.1266
	1.07442	14.9728	1.07434	17.4189	1.07434	17.6084	1.07435	17.8588	1.07433	18.1077
	1.07545	14.9311	1.07535	17.4171	1.07535	17.6047	1.07535	17.8756	1.07536	18.0827
	1.07645	14.8744	1.07635	17.4067	1.07635	17.6126	1.07637	17.8423	1.07635	18.0788
	1.07741	14.8447	1.07737	17.3737	1.07735	17.5939	1.07736	17.8523	1.07734	18.0654
	1.07842	14.7889	1.07833	17.3654	1.07837	17.6054	1.07838	17.8299	1.07836	18.0722
	1.07944	14.7534	1.07934	17.3452	1.07935	17.6121	1.07938	17.8231	1.07935	18.0662
	1.08043	14.7142	1.08035	17.3269	1.08036	17.6141	1.08036	17.8366	1.08035	18.0745
	1.08144	14.6541	1.08134	17.3029	1.08135	17.6107	1.08137	17.8081	1.08134	18.0901
	1.08242	14.6239	1.08237	17.286	1.08236	17.592	1.08235	17.8247	1.08235	18.0713
	1.08343	14.5643	1.08335	17.288	1.08335	17.6086	1.08335	17.8034	1.08335	18.1016
	1.08443	14.5223	1.08435	17.2684	1.08437	17.604	1.08438	17.7901	1.08437	18.08
	1.08542	14.4687	1.08535	17.2673	1.08536	17.6082	1.08535	17.8095	1.08534	18.0868
	1.08643	14.4075	1.08634	17.2666	1.08636	17.6094	1.08636	17.785	1.08635	18.088
	1.08742	14.3787	1.08734	17.2728	1.08736	17.597	1.08737	17.7984	1.08733	18.0562
	1.08841	14.3242	1.08833	17.2636	1.08835	17.5841	1.08837	17.7947	1.08835	18.0821
	1.08943	14.2815	1.08934	17.2482	1.08934	17.5727	1.08938	17.7836	1.08934	18.0589
	1.09044	14.2361	1.09036	17.2233	1.09036	17.5815	1.09037	17.7902	1.09033	18.0657
	1.09144	14.1753	1.09133	17.1942	1.09136	17.5693	1.09137	17.784	1.09135	18.077
	1.09243	14.1333	1.09234	17.1927	1.09234	17.5617	1.09237	17.7883	1.09234	18.0573
	1.09343	14.078	1.09333	17.1649	1.09336	17.5541	1.09335	17.7928	1.09333	18.0937
	1.09443	14.0246	1.09435	17.1534	1.09435	17.5228	1.09438	17.7719	1.09435	18.0619
	1.09542	13.9662	1.09535	17.1403	1.09534	17.5391	1.09536	17.7794	1.09533	18.0598
	1.09643	13.9168	1.09635	17.1195	1.09636	17.5187	1.09638	17.775	1.09634	18.0598
	1.09743	13.8733	1.09734	17.1076	1.09737	17.5141	1.09738	17.7752	1.09734	18.0424
	1.09843	13.8112	1.09836	17.063	1.09835	17.5173	1.09836	17.778	1.09836	18.0598
	1.09945	13.7553	1.09934	17.0468	1.09934	17.4828	1.09938	17.7838	1.09935	18.0226
	1.10041	13.702	1.10037	17.0337	1.10038	17.5127	1.10037	17.7901	1.10035	17.9973
	1.10143	13.6431	1.10135	17.0003	1.10136	17.491	1.10138	17.7865	1.10135	18.0116
	1.10243	13.58	1.10235	17.0041	1.10236	17.4977	1.10236	17.7841	1.10236	17.9739
	1.10344	13.5127	1.10335	16.9722	1.10337	17.5167	1.10336	17.7831	1.10332	17.9953
	1.10443	13.4496	1.10433	16.9736	1.10436	17.491	1.10437	17.7638	1.10435	17.9579
	1.10541	13.3886	1.10534	16.9633	1.10538	17.5136	1.10537	17.7562	1.10534	17.9328
	1.10644	13.3319	1.10635	16.934	1.10635	17.4931	1.10636	17.7413	1.10636	17.9509
	1.10743	13.2721	1.10733	16.9436	1.10733	17.4865	1.10739	17.7284	1.10734	17.9373
	1.10842	13.2062	1.10834	16.8906	1.10835	17.5098	1.10837	17.7195	1.10833	17.9759
	1.10945	13.1539	1.10936	16.86	1.10938	17.4911	1.10938	17.7071	1.10934	17.9589
	1.11044	13.0869	1.11035	16.8434	1.11037	17.5232	1.11037	17.6882	1.11035	17.9483
	1.11142	13.0429	1.11134	16.7912	1.11136	17.4893	1.11138	17.6807	1.11136	17.9837
	1.11245	12.9748	1.11235	16.7858	1.11237	17.4774	1.11237	17.6734	1.11237	17.9572
	1.11344	12.9077	1.11333	16.7454	1.11337	17.4894	1.11338	17.6561	1.11334	17.977
	1.11444	12.8461	1.11435	16.7178	1.11439	17.4476	1.11439	17.6526	1.11436	17.9485
	1.11544	12.7701	1.11536	16.7229	1.11538	17.4696	1.1154	17.6492	1.11536	17.9509
	1.11644	12.7102	1.11637	16.6859	1.11638	17.4358	1.11639	17.6621	1.11635	17.9603
	1.11745	12.6342	1.11736	16.694	1.11738	17.419	1.11739	17.6631	1.11737	17.9517
	1.11844	12.5734	1.11836	16.6497	1.1184	17.4208	1.11838	17.6528	1.11836	17.9752
	1.11945	12.5195	1.11938	16.6198	1.1194	17.3704	1.11938	17.6586	1.11938	17.9727
	1.12046	12.4497	1.12036	16.6219	1.12038	17.4057	1.12039	17.6449	1.12037	17.9381
	1.12145	12.4003	1.12137	16.5751	1.12138	17.3652	1.12138	17.645	1.12136	17.9581
	1.12245	12.3271	1.12233	16.5925	1.12238	17.3538	1.1224	17.6337	1.12238	17.9378
	1.12345	12.2601	1.12336	16.5371	1.12337	17.3664	1.1234	17.6262	1.12337	17.9418
	1.12445	12.1966	1.12438	16.5045	1.12438	17.3259	1.12438	17.6529	1.12438	17.9228
	1.12547	12.1087	1.12536	16.5086	1.12538	17.3555	1.12539	17.6304	1.12538	17.9104
	1.12643	12.0528	1.12635	16.4485	1.12638	17.3317	1.12637	17.6276	1.12637	17.9172
	1.12744	11.9709	1.12736	16.4476	1.12738	17.3234	1.12737	17.621	1.12736	17.8609
	1.12843	11.896	1.12835	16.3956	1.12837	17.3541	1.1284	17.5845	1.12836	17.8498
	1.12945	11.8317	1.12935	16.3501	1.12937	17.3279	1.12937	17.5996	1.12937	17.8598
	1.13045	11.7381	1.13034	16.3398	1.13038	17.3486	1.13038	17.5671	1.13038	17.8512
	1.13144	11.6824	1.13134	16.2805	1.13137	17.3203	1.13137	17.5423	1.13136	17.8646
	1.13243	11.5948	1.13235	16.2585	1.13238	17.2956	1.13238	17.5304	1.13238	17.8477
	1.13343	11.5146	1.13336	16.2015	1.13335	17.3081	1.13339	17.4944	1.13337	17.8278
	1.13445	11.4572	1.13436	16.1568	1.13437	17.2668	1.13436	17.5121	1.13437	17.8103
	1.13546	11.3652	1.13535	16.1569	1.13538	17.2758	1.13538	17.4803	1.13538	17.7927
	1.13647	11.3117	1.13635	16.0947	1.13638	17.2556	1.13638	17.4617	1.13638	17.7935
	1.13746	11.2339	1.13737	16.0716	1.1374	17.2356	1.13739	17.463	1.13739	17.7753
	1.13846	11.1572	1.13837	16.0156	1.13839	17.2596	1.13841	17.4379	1.13839	17.7633
	1.13946	11.0946	1.13939	15.9591	1.13938	17.21	1.13938	17.4663	1.13939	17.7573
	1.14046	10.9994	1.14037	15.9596	1.14038	17.2196	1.14038	17.4349	1.14038	17.7705
	1.14145	10.9357	1.14137	15.903	1.1414	17.1938	1.14139	17.4196	1.14138	17.7427
	1.14247	10.8477	1.14238	15.8784	1.14238	17.1648	1.14242	17.429	1.14239	17.7261
	1.14346	10.7677	1.14336	15.8276	1.14338	17.1934	1.1434	17.3887	1.14336	17.7116
	1.14444	10.7047	1.14436	15.786	1.14438	17.1441	1.14438	17.3977	1.14439	17.6951
	1.14545	10.6124	1.14536	15.764	1.14538	17.1227	1.1454	17.3678	1.1454	17.7097
	1.14645	10.5443	1.14637	15.7047	1.14637	17.1044	1.14638	17.34	1.1464	17.7019
	1.14746	10.4593	1.14737	15.6732	1.14739	17.0837	1.1474	17.3533	1.14741	17.6882
	1.14847	10.3682	1.14837	15.6344	1.14837	17.0929	1.14841	17.3038	1.14839	17.6752
	1.14947	10.2985	1.14939	15.5822	1.14938	17.0577	1.14938	17.2961	1.1494	17.6434
	1.15046	10.2004	1.15039	15.5589	1.1504	17.0471	1.1504	17.2653	1.1504	17.6528
	1.15146	10.1359	1.15138	15.5021	1.15137	17.0342	1.15139	17.2378	1.15139	17.6106
	1.15245	10.0421	1.15239	15.4684	1.15241	17.0147	1.15237	17.2588	1.15237	17.606
	1.15346	9.95187	1.15338	15.4167	1.15338	17.0215	1.1534	17.2301	1.15337	17.6117
	1.15446	9.89453	1.15439	15.3633	1.15439	16.978	1.15438	17.2253	1.15438	17.5734
	1.15546	9.79775	1.15537	15.332	1.1554	16.9596	1.15538	17.1887	1.15539	17.5891
	1.15646	9.73323	1.15639	15.2576	1.15639	16.9371	1.15639	17.1529	1.15639	17.5572
	1.15747	9.6405	1.1574	15.2043	1.15741	16.9123	1.1574	17.1538	1.15737	17.5404
	1.15847	9.54459	1.15837	15.145	1.1584	16.9159	1.15838	17.1129	1.1584	17.5414
	1.15946	9.48165	1.15939	15.0916	1.1594	16.8766	1.15941	17.0987	1.1594	17.4816
	1.16046	9.3734	1.16037	15.0273	1.1604	16.8516	1.16039	17.0705	1.16038	17.4814
	1.16147	9.29581	1.16136	14.9647	1.16138	16.8396	1.16139	17.0297	1.1614	17.4363
	1.16247	9.20891	1.16238	14.9054	1.16238	16.8271	1.16238	17.0416	1.1624	17.4169
	1.16347	9.11661	1.16338	14.8537	1.16341	16.7911	1.16341	17.0006	1.16339	17.4115
	1.16446	9.04305	1.16441	14.8141	1.16441	16.7596	1.16439	16.9906	1.16439	17.354
	1.16546	8.94327	1.16538	14.7574	1.16539	16.7283	1.16539	16.9709	1.16537	17.3765
	1.16645	8.86385	1.16637	14.7157	1.16637	16.6992	1.1664	16.9499	1.16637	17.3365
	1.16745	8.77607	1.16739	14.667	1.16739	16.6804	1.16739	16.9407	1.16738	17.3145
	1.16847	8.67833	1.16838	14.6114	1.16838	16.6499	1.16841	16.903	1.16837	17.329
	1.16945	8.61109	1.16939	14.5667	1.16938	16.624	1.1694	16.8766	1.16939	17.2804
	1.17044	8.51418	1.17038	14.5033	1.17039	16.5989	1.17039	16.8459	1.17037	17.2936
	1.17146	8.43884	1.17137	14.4403	1.17138	16.5569	1.17139	16.8106	1.17138	17.2586
	1.17247	8.35386	1.17237	14.3758	1.1724	16.5243	1.17238	16.8185	1.17239	17.2116
	1.17346	8.25969	1.17339	14.3111	1.17339	16.5006	1.1734	16.7814	1.1734	17.2112
	1.17445	8.18267	1.1744	14.2556	1.17438	16.4695	1.1744	16.7627	1.17439	17.1418
	1.17546	8.08691	1.17539	14.1721	1.17538	16.4474	1.17538	16.7445	1.17538	17.1302
	1.17646	8.00102	1.17638	14.1037	1.17638	16.4075	1.17639	16.708	1.1764	17.074
	1.17749	7.90966	1.1774	14.0408	1.17741	16.3902	1.1774	16.6822	1.17739	17.0286
	1.17848	7.81558	1.1784	13.9576	1.1784	16.3538	1.17841	16.6427	1.17839	17.0262
	1.17947	7.73535	1.1794	13.918	1.1794	16.3186	1.17941	16.6012	1.17938	16.9664
	1.18046	7.63643	1.18038	13.8375	1.18037	16.299	1.1804	16.5617	1.1804	16.958
	1.18147	7.54369	1.18138	13.776	1.18142	16.2441	1.18141	16.5295	1.18141	16.8952
	1.18247	7.45595	1.18241	13.7271	1.1824	16.2267	1.18239	16.5012	1.18239	16.8475
	1.18346	7.35868	1.18339	13.6371	1.18341	16.1604	1.18341	16.457	1.1834	16.8299
	1.18447	7.27023	1.18438	13.5937	1.18439	16.1154	1.18439	16.4225	1.18438	16.7672
	1.18548	7.17981	1.18538	13.506	1.1854	16.0698	1.18539	16.3845	1.18539	16.7612
	1.18647	7.09274	1.1864	13.4241	1.18641	16.0171	1.18639	16.3452	1.18641	16.7178
	1.18747	7.00191	1.18738	13.3607	1.18739	16.0046	1.1874	16.3009	1.18739	16.676
	1.18847	6.91001	1.18841	13.2661	1.18841	15.955	1.18841	16.2575	1.1884	16.6644
	1.18947	6.82673	1.18939	13.2159	1.1894	15.9049	1.18942	16.2148	1.18941	16.5958
	1.19047	6.73392	1.19039	13.1204	1.1904	15.8649	1.1904	16.171	1.19038	16.5649
	1.19148	6.64478	1.19138	13.0339	1.19141	15.789	1.1914	16.1329	1.1914	16.5183
	1.19247	6.55508	1.1924	12.9637	1.19243	15.7624	1.19241	16.0868	1.19239	16.4726
	1.19348	6.45702	1.1934	12.8575	1.19341	15.6868	1.1934	16.0396	1.1934	16.4563
	1.19447	6.36939	1.19438	12.8012	1.19442	15.6365	1.19441	15.9907	1.19442	16.3932
	1.19549	6.276	1.19542	12.7062	1.19542	15.6033	1.19541	15.9321	1.19543	16.3502
	1.19649	6.18916	1.19641	12.6455	1.19642	15.5289	1.19645	15.9034	1.19641	16.306
	1.19747	6.10261	1.1974	12.5821	1.19741	15.5073	1.19743	15.8511	1.19741	16.254
	1.19849	6.01837	1.19839	12.4736	1.19842	15.424	1.19839	15.7982	1.19841	16.2079
	1.19948	5.92289	1.19942	12.4088	1.19942	15.3622	1.19942	15.7459	1.19942	16.1369
	1.20048	5.82697	1.20041	12.3112	1.20042	15.3113	1.20042	15.6762	1.20041	16.0758
	1.20147	5.73313	1.20142	12.2105	1.20141	15.2197	1.20141	15.6449	1.2014	16.0284
	1.20249	5.64095	1.2024	12.1481	1.2024	15.1878	1.20242	15.5772	1.2024	15.9646
	1.20349	5.55208	1.2034	12.0294	1.20342	15.1136	1.2034	15.533	1.2034	15.8973
	1.20448	5.45573	1.20439	11.9609	1.2044	15.0366	1.2044	15.4766	1.20438	15.8212
	1.20547	5.36505	1.2054	11.856	1.20541	14.9973	1.2054	15.3978	1.20538	15.764
	1.20649	5.27214	1.2064	11.7463	1.20641	14.9071	1.2064	15.3543	1.2064	15.701
	1.20748	5.17716	1.20739	11.6698	1.20739	14.8633	1.20741	15.2786	1.20739	15.6412
	1.20848	5.08376	1.2084	11.5483	1.20841	14.7689	1.20842	15.2293	1.20839	15.5769
	1.20947	4.9884	1.2094	11.4551	1.2094	14.6898	1.2094	15.1693	1.20939	15.5135
	1.21047	4.89238	1.21041	11.3336	1.2104	14.6314	1.21042	15.0918	1.21039	15.4428
	1.21145	4.80291	1.21139	11.2271	1.2114	14.5319	1.21142	15.0452	1.21137	15.3712
	1.21248	4.70675	1.21239	11.1462	1.21241	14.4704	1.21239	14.9672	1.21238	15.3132
	1.21423	4.53284	1.21341	11.0182	1.21343	14.3681	1.21342	14.8848	1.21339	15.2256
	1.21605	4.43083	1.21441	10.9019	1.21442	14.2683	1.21439	14.8251	1.2144	15.1591
	1.21705	4.33473	1.21541	10.7916	1.21543	14.2137	1.21542	14.7216	1.2154	15.0978
	1.21801	4.24717	1.21641	10.6789	1.21642	14.0965	1.21641	14.675	1.2164	15.0153
	1.21904	4.15564	1.21742	10.5941	1.21743	14.0169	1.21743	14.5814	1.2174	14.9586
	1.22001	4.06048	1.21842	10.4802	1.21843	13.9042	1.21842	14.5098	1.2184	14.8746
	1.22104	3.97371	1.21942	10.3742	1.21941	13.7942	1.21942	14.4466	1.21941	14.7953
	1.22205	3.88272	1.22041	10.2587	1.2204	13.7159	1.22043	14.3478	1.2204	14.7258
	1.22299	3.79021	1.22142	10.1385	1.22142	13.6003	1.22142	14.2973	1.2214	14.6228
	1.22402	3.70046	1.2224	10.0345	1.22242	13.5159	1.22242	14.1978	1.22239	14.5666
	1.22503	3.6007	1.22343	9.9046	1.22342	13.4008	1.22342	14.1084	1.22342	14.4593
	1.22605	3.5135	1.22443	9.79476	1.22443	13.2718	1.22442	14.0501	1.22441	14.3744
	1.22706	3.41752	1.22542	9.67213	1.22541	13.1882	1.22543	13.9472	1.22541	14.2944
	1.22802	3.32369	1.22642	9.53825	1.22643	13.0548	1.2264	13.8724	1.22641	14.1859
	1.22905	3.23248	1.22744	9.42	1.22741	12.9505	1.22744	13.7659	1.22743	14.1298
	1.23004	3.13003	1.22842	9.28556	1.22843	12.8342	1.22845	13.655	1.22841	14.0107
	1.23104	3.04515	1.22943	9.1615	1.22941	12.7113	1.22941	13.5726	1.22941	13.9136
	1.23205	2.94682	1.23042	9.0316	1.23041	12.6188	1.23042	13.4511	1.23041	13.8215
	1.23303	2.85447	1.23144	8.90556	1.23143	12.4747	1.23142	13.3592	1.23142	13.6946
	1.23406	2.76828	1.23242	8.77534	1.23243	12.3606	1.23243	13.2411	1.23241	13.6181
	1.23506	2.66821	1.23341	8.65379	1.23344	12.2335	1.23343	13.1252	1.2334	13.502
	1.23603	2.5802	1.23443	8.52639	1.23443	12.0889	1.23443	13.0382	1.23441	13.3986
	1.23703	2.48628	1.23543	8.39271	1.23544	11.9683	1.23544	12.9015	1.23542	13.3039
	1.23803	2.39484	1.23644	8.26783	1.23644	11.8343	1.23643	12.8049	1.23644	13.1707
	1.23903	2.30768	1.23745	8.13086	1.23743	11.6974	1.23743	12.6669	1.23742	13.0981
	1.24004	2.20915	1.23842	7.98815	1.23843	11.5469	1.23843	12.5351	1.23841	12.9735
	1.24103	2.12178	1.23942	7.84525	1.23942	11.3947	1.23943	12.4359	1.23943	12.8569
	1.24203	2.02502	1.24041	7.69514	1.24044	11.2599	1.24045	12.2976	1.24042	12.7751
	1.24303	1.93222	1.24145	7.55535	1.24142	11.0999	1.24143	12.1986	1.24143	12.6397
	1.24402	1.84219	1.24244	7.40452	1.24245	10.9549	1.24245	12.0646	1.24242	12.5564
	1.24506	1.74332	1.24342	7.26003	1.24343	10.7899	1.24347	11.9376	1.24342	12.4172
	1.24601	1.65728	1.24444	7.11817	1.24443	10.6245	1.24444	11.8518	1.24441	12.2968
	1.24704	1.56155	1.24543	6.96644	1.24541	10.4635	1.24542	11.7076	1.24544	12.2069
	1.24804	1.46741	1.24643	6.82654	1.24643	10.2895	1.24644	11.5995	1.24642	12.0698
	1.24903	1.38243	1.24744	6.66316	1.24742	10.1257	1.24744	11.4734	1.24741	11.976
	1.25001	1.28569	1.24844	6.51068	1.24842	9.95967	1.24842	11.3427	1.24843	11.8257
	1.251	1.20132	1.24942	6.36075	1.24941	9.78659	1.24941	11.2248	1.24943	11.6872
	1.25202	1.10888	1.25043	6.20401	1.25041	9.60455	1.25042	11.0605	1.25042	11.5864
	1.25302	1.01447	1.25144	6.06834	1.25143	9.43367	1.25143	10.9214	1.25142	11.4187
	1.25402	0.93014	1.25244	5.9083	1.25243	9.2527	1.25243	10.7766	1.25241	11.3014
	1.25502	0.831956	1.25342	5.75379	1.25342	9.05731	1.25344	10.6172	1.25341	11.1442
	1.256	0.746159	1.25442	5.59895	1.25442	8.88253	1.25442	10.4813	1.25442	10.9877
	1.25702	0.651546	1.25544	5.42133	1.25542	8.70046	1.25545	10.3136	1.25543	10.877
	1.25802	0.554552	1.25643	5.27183	1.25643	8.50959	1.25644	10.1519	1.25644	10.7031
	1.259	0.467883	1.25743	5.09391	1.25743	8.31439	1.25744	9.99689	1.25741	10.573
	1.26002	0.368897	1.25843	4.92268	1.25841	8.10927	1.25844	9.83358	1.25843	10.4308
	1.26098	0.281021	1.25943	4.7634	1.25941	7.9189	1.25943	9.67262	1.25941	10.2824
	1.26201	0.186183	1.26042	4.58565	1.26041	7.70568	1.26042	9.49486	1.26042	10.1577
	1.26304	0.0885253	1.26142	4.43528	1.26141	7.49822	1.26144	9.34148	1.26141	9.98764
	1.264	0.00315766	1.26242	4.25389	1.26243	7.27775	1.26242	9.17422	1.26242	9.84663
	1.26501	-0.0930174	1.26342	4.07524	1.26341	7.04726	1.26345	9.00304	1.26341	9.69566
	1.26601	-0.180983	1.26597	3.66962	1.26442	6.83741	1.26444	8.84465	1.26443	9.53147
	1.26703	-0.274646	1.26697	3.49391	1.26544	6.60534	1.26544	8.66619	1.2654	9.39992
	1.26802	-0.368629	1.26797	3.29998	1.26642	6.38463	1.26645	8.4832	1.26642	9.22961
	1.26899	-0.453287	1.26896	3.12766	1.26745	6.15771	1.26745	8.28939	1.26744	9.08283
	1.27001	-0.546026	1.26996	2.93855	1.26842	5.90978	1.26845	8.10893	1.26844	8.91918
	1.27104	-0.632481	1.27097	2.7516	1.26944	5.68593	1.26945	7.9166	1.27099	8.74868
	1.27203	-0.724029	1.27195	2.57721	1.27043	5.43798	1.27043	7.71514	1.27198	8.59821
	1.27304	-0.819429	1.27297	2.37685	1.27143	5.20035	1.27146	7.51649	1.27294	8.40645
	1.27401	-0.901901	1.27395	2.2003	1.27244	4.96037	1.27245	7.33491	1.27399	8.22609
	1.275	-0.99533	1.27497	2.00282	1.27343	4.70412	1.27346	7.13794	1.27494	8.04177
	1.27602	-1.08434	1.27596	1.80827	1.27597	4.11793	1.27446	6.93793	1.27597	7.8629
	1.27703	-1.17389	1.27696	1.61839	1.27699	3.8621	1.27544	6.73961	1.27693	7.68343
	1.27801	-1.26787	1.27798	1.40415	1.27795	3.60422	1.27646	6.53305	1.27792	7.50283
	1.27898	-1.35463	1.27892	1.20917	1.27894	3.33405	1.27744	6.32435	1.27899	7.32291
	1.28001	-1.44804	1.27995	0.999873	1.28002	3.07038	1.27844	6.12306	1.27995	7.13009
	1.28101	-1.53791	1.28095	0.796107	1.28096	2.7935	1.27946	5.90445	1.28097	6.94777
	1.28199	-1.63043	1.28196	0.600604	1.282	2.52366	1.28044	5.68849	1.2819	6.75926
	1.28299	-1.72352	1.28295	0.383327	1.28295	2.24134	1.28146	5.45981	1.2829	6.56325
	1.284	-1.81073	1.28392	0.185058	1.28393	1.96386	1.28245	5.2286	1.28392	6.35423
	1.285	-1.90279	1.28493	-0.0248294	1.28497	1.68208	1.28343	5.00704	1.28488	6.14229
	1.28601	-1.9905	1.28596	-0.237857	1.28595	1.38501	1.28444	4.75235	1.28591	5.94957
	1.287	-2.07921	1.28688	-0.43873	1.28689	1.10559	1.28546	4.50563	1.28691	5.73569
	1.28799	-2.17006	1.2879	-0.658106	1.28793	0.806439	1.28644	4.26835	1.2879	5.52708
	1.28899	-2.25792	1.28891	-0.861838	1.28893	0.506937	1.28742	4.01181	1.28891	5.31427
	1.29001	-2.3503	1.28991	-1.07926	1.28993	0.216788	1.28844	3.7691	1.28991	5.09202
	1.291	-2.44132	1.29091	-1.29503	1.29094	-0.0989094	1.29101	3.16366	1.29091	4.88704
	1.292	-2.53385	1.29188	-1.50759	1.29195	-0.400495	1.29197	2.90095	1.2919	4.68128
	1.29303	-2.6263	1.29292	-1.735	1.29292	-0.7284	1.29296	2.62295	1.29291	4.47111
	1.294	-2.71654	1.2939	-1.94734	1.2939	-1.0472	1.294	2.36386	1.29392	4.24342
	1.29501	-2.81187	1.29491	-2.16955	1.29492	-1.36127	1.29497	2.0903	1.29492	4.01289
	1.29602	-2.90108	1.29597	-2.39979	1.29588	-1.70014	1.296	1.83246	1.29589	3.79905
	1.29701	-2.99219	1.2969	-2.6205	1.29691	-2.01636	1.29694	1.5561	1.29689	3.25702
	1.29803	-3.08164	1.29791	-2.85696	1.2979	-2.36071	1.29794	1.2669	1.29792	3.01832
	1.29902	-3.17138	1.29887	-3.08148	1.29891	-2.69409	1.29897	0.992002	1.29891	2.77452
	1.29964	-3.24395	1.2999	-3.314	1.2996	-2.87807	1.29996	0.692749	1.29967	2.53565
	1.29986	-3.23131	1.30093	-3.54354	1.30002	-2.9656	1.30098	0.421836	1.29983	2.27354
							1.30192	0.123461	1.30465	2.0188
							1.30295	-0.176973	1.30558	1.74891
							1.30397	-0.478843	1.30652	1.48153
							1.30496	-0.798752	1.30745	1.22388
							1.30592	-1.10438	1.30838	0.944553
							1.30694	-1.41881	1.30931	0.684254
							1.30789	-1.74529	1.31025	0.408249
							1.30895	-2.0649	1.31118	0.123488
							1.30967	-2.27889	1.31211	-0.146485
							1.30981	-2.35664	1.31304	-0.434451
									1.31398	-0.717352
									1.31491	-1.01067
									1.31584	-1.30083
									1.31677	-1.58206
									1.3177	-1.88948
									1.31864	-2.17421
									1.31957	-2.48938
									1.3205	-2.79439
									1.32143	-3.1033
									1.32237	-3.43138
									1.3233	-3.72996
									1.32423	-4.04875
									1.32516	-4.38025
									1.3261	-4.69917
									1.32703	-4.95066
									1.32796	-4.944
									1.32889	-5.14017
									1.32982	-5.24525
									1.33076	-5.35034
									1.33169	-5.45542
									1.33262	-5.56051
									1.33355	-5.66559
									1.33449	-5.77068
									1.33542	-5.87576
									1.33635	-5.98085
									1.33728	-6.08593
									1.33821	-6.19102
									1.33915	-6.2961
									1.34008	-6.40118
									1.34101	-6.50627
									1.34194	-6.61135
									1.34288	-6.71644
									1.34381	-6.82152
									1.34474	-6.92661
									1.34567	-7.03169
									1.34661	-7.13678
									1.34754	-7.24186
									1.34847	-7.34695
									1.3494	-7.45203
									1.35033	-7.55712
									1.35409	-34.878
									1.35508	-35.5818
									1.35607	-36.2901
									1.35709	-37.0145
									1.35809	-37.7264
									1.35907	-38.4451
									1.36008	-39.1666
									1.36106	-39.8949
									1.36207	-40.6366
									1.36309	-41.3764
									1.36408	-42.1308
									1.36509	-42.8909
									1.36607	-43.653
									1.36708	-44.432
									1.36809	-45.2086
									1.36908	-46.001
									1.37011	-46.7972
									1.37109	-47.5866
									1.37209	-48.3955
									1.3731	-49.1904
									1.37411	-50.0014
									1.37511	-50.8025
									1.37612	-51.6153
									1.37712	-52.4433
									1.37811	-53.2583
									1.3791	-54.0879
									1.3801	-54.9249
									1.38111	-55.7612
									1.38211	-56.6231
									1.38313	-57.4803
									1.38412	-58.3398
									1.38511	-59.2121
									1.38612	-60.0962
									1.38714	-60.9653
									1.38813	-61.836
									1.38912	-62.7214
									1.39014	-63.5956
									1.39114	-64.4816
									1.39216	-65.381
									1.39314	-66.2769
									1.39415	-67.1833
									1.39516	-68.0866
									1.39616	-69.0021
									1.39716	-69.9267
									1.39816	-70.8401
									1.39917	-71.7742
